# Supplementary material for: 3-Chloro-6-{4-[3-(4-chloro­phen­oxy)prop­yl]piperazin-1-yl}pyridazine
Source: Acta Crystallogr Sect E Struct Rep Online. 2010 Feb 27;66(Pt 3):o716. doi: 10.1107/S1600536810005337 (PMC2983611; doi:10.1107/S1600536810005337)
Supplement: Supplementary file 1 [file e-66-0o716-sup1.cif]

##############################################################################
###                                                                        ###
###        Electronic paper (Acta Crystallographica Section E)             ###
###                                                                        ###
##############################################################################
#                                                                            #
# This CIF contains the data in a paper accepted for publication in Acta     #
# Crystallographica Section E. It conforms to the requirements of Notes      #
# for Authors for Section E, and has been peer reviewed under the auspices   #
# of the IUCr Commission on Journals.                                        #
#                                                                            #
# Full details of the Crystallographic Information File format               #
# are given in the paper "The Crystallographic Information File (CIF):       #
# a New Standard Archive File for Crystallography" by S. R. Hall, F. H.      #
# Allen and I. D. Brown [Acta Cryst. (1991), A47, 655-685].                  #
#                                                                            #
# The current version of the core CIF dictionary is obtainable from          #
# ftp://ftp.iucr.org/pub/cif_core.dic. The current version number is 2.4.    #
#                                                                            #
# Software is freely available for graphical display of the structure(s) in  #
# this CIF.  For information consult the CIF home page http://www.iucr.org/  #
# cif/home.html                                                              #
#                                                                            #
# This file may be used for bona fide research purposes within the           #
# scientific community so long as proper attribution is given to the journal # 
# article from which it was obtained.                                        #
#                                                                            #
##############################################################################
                                             
data_I
_audit_creation_method     SHELXL-97
_chemical_name_systematic
;
3-Chloro-6-{4-[3-(4-chlorophenoxy)propyl]piperazin-1-yl}pyridazine
;
_chemical_name_common     ?
_chemical_formula_moiety     'C17 H20 Cl2 N4 O'
_chemical_formula_sum     'C17 H20 Cl2 N4 O'
_chemical_formula_iupac     'C17 H20 Cl2 N4 O'
_chemical_formula_weight     367.27
_chemical_melting_point     ?
_symmetry_cell_setting     Monoclinic
_symmetry_space_group_name_H-M     'C 2/c'
loop_
    _symmetry_equiv_pos_as_xyz
    'x, y, z'
    '-x, y, -z+1/2'
    'x+1/2, y+1/2, z'
    '-x+1/2, y+1/2, -z+1/2'
    '-x, -y, -z'
    'x, -y, z-1/2'
    '-x+1/2, -y+1/2, -z'
    'x+1/2, -y+1/2, z-1/2'
_cell_length_a     39.774(18)
_cell_length_b     5.757(3)
_cell_length_c     14.924(7)
_cell_angle_alpha     90.00
_cell_angle_beta     93.107(9)
_cell_angle_gamma     90.00
_cell_volume     3412(3)
_cell_formula_units_Z     8
_cell_measurement_reflns_used     5597
_cell_measurement_theta_min     2.1
_cell_measurement_theta_max     28.0
_cell_measurement_temperature     113(2)
_exptl_crystal_description     Prism
_exptl_crystal_colour     Colourless
_exptl_crystal_size_max     0.20
_exptl_crystal_size_mid     0.18
_exptl_crystal_size_min     0.08
_exptl_crystal_density_diffrn     1.430
_exptl_crystal_density_meas     ?
_exptl_crystal_density_method     'not measured'
_exptl_crystal_F_000     1536
_exptl_absorpt_coefficient_mu     0.393
_exptl_absorpt_correction_type     multi-scan
_exptl_absorpt_process_details     '(CrystalClear; Rigaku/MSC, 2005)'
_exptl_absorpt_correction_T_min     0.926
_exptl_absorpt_correction_T_max     0.969
_exptl_special_details
;
;
_diffrn_ambient_temperature     113(2)
_diffrn_radiation_type     MoK\a
_diffrn_radiation_wavelength     0.71073
_diffrn_radiation_source     'rotating anode'
_diffrn_radiation_monochromator     multilayer
_diffrn_measurement_device_type     'Rigaku Saturn CCD area-detector'
_diffrn_measurement_method     '\w and \f scans'
_diffrn_detector_area_resol_mean     14.63
_diffrn_reflns_number     11904
_diffrn_reflns_av_R_equivalents     0.0612
_diffrn_reflns_av_sigmaI/netI     0.0773
_diffrn_reflns_theta_min     2.05
_diffrn_reflns_theta_max     25.02
_diffrn_reflns_theta_full     25.02
_diffrn_measured_fraction_theta_max     0.998
_diffrn_measured_fraction_theta_full     0.998
_diffrn_reflns_limit_h_min     -46
_diffrn_reflns_limit_h_max     46
_diffrn_reflns_limit_k_min     -6
_diffrn_reflns_limit_k_max     6
_diffrn_reflns_limit_l_min     -15
_diffrn_reflns_limit_l_max     17
_diffrn_standards_number     0
_diffrn_standards_interval_count     0
_diffrn_standards_interval_time     0
_diffrn_standards_decay_%     0
_refine_special_details
;
Refinement of <i>F</i>^2^ against ALL reflections. The weighted <i>R</i>-factor
wR and goodness of fit <i>S</i> are based on <i>F</i>^2^, conventional
<i>R</i>-factors <i>R</i> are based on <i>F</i>, with <i>F</i> set to zero for
negative <i>F</i>^2^. The threshold expression of <i>F</i>^2^ >
\s(<i>F</i>^2^) is used only for calculating <i>R</i>-factors(gt) etc. and is
not relevant to the choice of reflections for refinement. <i>R</i>-factors
based on <i>F</i>^2^ are statistically about twice as large as those based on
<i>F</i>, and <i>R</i>- factors based on ALL data will be even larger.
;
_reflns_number_total     2996
_reflns_number_gt     2030
_reflns_threshold_expression     I>2\s(I)
_refine_ls_structure_factor_coef     Fsqd
_refine_ls_matrix_type     full
_refine_ls_R_factor_all     0.0681
_refine_ls_R_factor_gt     0.0495
_refine_ls_wR_factor_gt     0.1526
_refine_ls_wR_factor_ref     0.1590
_refine_ls_goodness_of_fit_ref     1.093
_refine_ls_restrained_S_all     1.093
_refine_ls_number_reflns     2996
_refine_ls_number_parameters     217
_refine_ls_number_restraints     0
_refine_ls_hydrogen_treatment     constr
_refine_ls_weighting_scheme     calc
_refine_ls_weighting_details
                 'calc w=1/[\s^2^(Fo^2^)+(0.0834P)^2^] where P=(Fo^2^+2Fc^2^)/3'
_atom_sites_solution_hydrogens     geom
_atom_sites_solution_primary     direct
_atom_sites_solution_secondary     difmap
_refine_ls_shift/su_max     0.003
_refine_ls_shift/su_mean     0.001
_refine_diff_density_max     0.303
_refine_diff_density_min     -0.328
_refine_ls_extinction_method     none
_refine_ls_extinction_coef     ?
loop_
    _atom_type_symbol
    _atom_type_description
    _atom_type_scat_dispersion_real
    _atom_type_scat_dispersion_imag
    _atom_type_scat_source
    'C' 'C' 0.0033 0.0016
                         'International Tables Vol C Tables 4.2.6.8 and 6.1.1.4'
    'H' 'H' 0.0000 0.0000
                         'International Tables Vol C Tables 4.2.6.8 and 6.1.1.4'
    'N' 'N' 0.0061 0.0033
                         'International Tables Vol C Tables 4.2.6.8 and 6.1.1.4'
    'O' 'O' 0.0106 0.0060
                         'International Tables Vol C Tables 4.2.6.8 and 6.1.1.4'
    'Cl' 'Cl' 0.1484 0.1585
                         'International Tables Vol C Tables 4.2.6.8 and 6.1.1.4'
_computing_data_collection     'CrystalClear (Rigaku/MSC, 2005)'
_computing_cell_refinement     'CrystalClear (Rigaku/MSC, 2005)'
_computing_data_reduction     'CrystalClear (Rigaku/MSC, 2005)'
_computing_structure_solution     'SHELXS97 (Sheldrick, 2008)'
_computing_structure_refinement     'SHELXL97 (Sheldrick, 2008)'
_computing_molecular_graphics     'SHELXTL (Sheldrick, 2008)'
_computing_publication_material     'SHELXL97 (Sheldrick, 2008)'
loop_
    _atom_site_type_symbol
    _atom_site_label
    _atom_site_fract_x
    _atom_site_fract_y
    _atom_site_fract_z
    _atom_site_U_iso_or_equiv
    _atom_site_adp_type
    _atom_site_calc_flag
    _atom_site_refinement_flags
    _atom_site_occupancy
    _atom_site_disorder_assembly
    _atom_site_disorder_group
    Cl Cl1 1.06826(2) -0.31802(19) 0.30198(6) 0.0238(3) Uani d . 1 . .
    Cl Cl2 0.64299(2) 0.03379(19) 0.75503(6) 0.0252(3) Uani d . 1 . .
    O O1 0.77076(5) 0.0299(4) 0.57543(16) 0.0172(6) Uani d . 1 . .
    N N1 1.01144(7) -0.4149(6) 0.37004(19) 0.0191(8) Uani d . 1 . .
    N N2 0.98066(6) -0.3697(6) 0.40118(19) 0.0177(7) Uani d . 1 . .
    N N3 0.93922(6) -0.1129(5) 0.44101(19) 0.0159(7) Uani d . 1 . .
    N N4 0.87083(6) -0.0635(5) 0.49145(19) 0.0149(7) Uani d . 1 . .
    C C1 1.02999(8) -0.2401(7) 0.3457(2) 0.0177(9) Uani d . 1 . .
    C C2 1.02128(8) -0.0067(7) 0.3520(2) 0.0182(9) Uani d . 1 . .
    H H2 1.0360 0.1133 0.3349 0.022 Uiso calc R 1 . .
    C C3 0.99070(8) 0.0412(7) 0.3837(2) 0.0182(8) Uani d . 1 . .
    H H3 0.9832 0.1967 0.3898 0.022 Uiso calc R 1 . .
    C C4 0.97035(8) -0.1495(7) 0.4072(2) 0.0154(8) Uani d . 1 . .
    C C5 0.92000(8) -0.3152(7) 0.4675(2) 0.0180(8) Uani d . 1 . .
    H H5A 0.9353 -0.4301 0.4975 0.022 Uiso calc R 1 . .
    H H5B 0.9090 -0.3892 0.4137 0.022 Uiso calc R 1 . .
    C C6 0.89344(8) -0.2413(7) 0.5311(2) 0.0179(9) Uani d . 1 . .
    H H6A 0.8800 -0.3786 0.5471 0.021 Uiso calc R 1 . .
    H H6B 0.9047 -0.1797 0.5869 0.021 Uiso calc R 1 . .
    C C7 0.89091(8) 0.1374(7) 0.4665(2) 0.0156(8) Uani d . 1 . .
    H H7A 0.9021 0.2057 0.5212 0.019 Uiso calc R 1 . .
    H H7B 0.8759 0.2569 0.4384 0.019 Uiso calc R 1 . .
    C C8 0.91722(8) 0.0697(7) 0.4018(2) 0.0164(8) Uani d . 1 . .
    H H8A 0.9060 0.0130 0.3451 0.020 Uiso calc R 1 . .
    H H8B 0.9309 0.2074 0.3879 0.020 Uiso calc R 1 . .
    C C9 0.84595(8) -0.0032(7) 0.5562(2) 0.0169(8) Uani d . 1 . .
    H H9A 0.8579 0.0471 0.6128 0.020 Uiso calc R 1 . .
    H H9B 0.8328 -0.1438 0.5694 0.020 Uiso calc R 1 . .
    C C10 0.82186(8) 0.1877(7) 0.5241(2) 0.0169(8) Uani d . 1 . .
    H H10A 0.8346 0.3345 0.5193 0.020 Uiso calc R 1 . .
    H H10B 0.8123 0.1478 0.4635 0.020 Uiso calc R 1 . .
    C C11 0.79342(8) 0.2255(7) 0.5855(2) 0.0158(8) Uani d . 1 . .
    H H11A 0.8024 0.2378 0.6485 0.019 Uiso calc R 1 . .
    H H11B 0.7814 0.3713 0.5693 0.019 Uiso calc R 1 . .
    C C12 0.74176(8) 0.0403(7) 0.6207(2) 0.0146(8) Uani d . 1 . .
    C C13 0.71859(8) -0.1366(7) 0.6022(2) 0.0171(8) Uani d . 1 . .
    H H13 0.7236 -0.2563 0.5612 0.020 Uiso calc R 1 . .
    C C14 0.68822(8) -0.1390(7) 0.6433(2) 0.0163(8) Uani d . 1 . .
    H H14 0.6723 -0.2587 0.6301 0.020 Uiso calc R 1 . .
    C C15 0.68135(8) 0.0346(7) 0.7035(2) 0.0169(8) Uani d . 1 . .
    C C16 0.70436(8) 0.2093(7) 0.7240(2) 0.0181(8) Uani d . 1 . .
    H H16 0.6995 0.3259 0.7664 0.022 Uiso calc R 1 . .
    C C17 0.73474(8) 0.2130(7) 0.6819(2) 0.0167(8) Uani d . 1 . .
    H H17 0.7506 0.3331 0.6951 0.020 Uiso calc R 1 . .
loop_
    _atom_site_aniso_label
    _atom_site_aniso_U_11
    _atom_site_aniso_U_22
    _atom_site_aniso_U_33
    _atom_site_aniso_U_12
    _atom_site_aniso_U_13
    _atom_site_aniso_U_23
    Cl1 0.0167(5) 0.0310(7) 0.0242(5) 0.0050(4) 0.0056(4) 0.0013(4)
    Cl2 0.0177(5) 0.0342(7) 0.0246(5) -0.0029(4) 0.0080(4) -0.0021(4)
    O1 0.0139(12) 0.0165(16) 0.0217(14) -0.0030(11) 0.0047(10) -0.0055(12)
    N1 0.0185(15) 0.018(2) 0.0211(17) 0.0044(13) 0.0046(13) 0.0023(14)
    N2 0.0160(15) 0.015(2) 0.0222(17) 0.0029(13) 0.0045(12) 0.0017(14)
    N3 0.0141(14) 0.0119(19) 0.0220(17) 0.0007(12) 0.0046(12) 0.0033(13)
    N4 0.0135(14) 0.0108(19) 0.0207(16) 0.0004(12) 0.0046(12) 0.0012(13)
    C1 0.0127(16) 0.024(3) 0.0170(18) 0.0020(16) 0.0017(14) -0.0004(17)
    C2 0.0168(18) 0.017(3) 0.021(2) -0.0021(16) 0.0000(15) 0.0007(17)
    C3 0.0179(18) 0.014(2) 0.022(2) 0.0014(15) 0.0007(15) 0.0009(17)
    C4 0.0165(17) 0.013(2) 0.0164(19) 0.0002(15) -0.0012(14) -0.0008(16)
    C5 0.0167(17) 0.012(2) 0.026(2) 0.0007(16) 0.0029(15) 0.0022(17)
    C6 0.0166(17) 0.013(2) 0.024(2) -0.0004(15) 0.0030(14) 0.0042(16)
    C7 0.0166(17) 0.011(2) 0.020(2) 0.0008(15) 0.0024(14) 0.0008(16)
    C8 0.0179(17) 0.015(2) 0.0172(19) 0.0014(15) 0.0034(14) 0.0037(16)
    C9 0.0165(17) 0.017(2) 0.0170(19) -0.0013(16) 0.0017(14) 0.0026(16)
    C10 0.0167(17) 0.015(2) 0.0197(19) -0.0008(15) 0.0038(14) 0.0008(16)
    C11 0.0158(17) 0.012(2) 0.0197(19) -0.0019(15) 0.0014(14) 0.0010(16)
    C12 0.0130(17) 0.016(2) 0.0153(18) 0.0018(15) 0.0008(13) 0.0033(16)
    C13 0.0194(18) 0.014(2) 0.0174(19) 0.0016(16) 0.0000(14) -0.0024(16)
    C14 0.0176(17) 0.015(2) 0.0166(19) -0.0045(15) -0.0015(14) 0.0020(16)
    C15 0.0134(17) 0.021(2) 0.0166(19) 0.0017(16) 0.0036(14) 0.0041(16)
    C16 0.0205(18) 0.017(2) 0.0164(19) 0.0034(16) 0.0002(14) -0.0034(16)
    C17 0.0157(17) 0.018(2) 0.0164(19) -0.0034(15) -0.0006(14) 0.0004(16)
_geom_special_details
;
All esds (except the esd in the dihedral angle between two l.s. planes) are
estimated using the full covariance matrix. The cell esds are taken into
account individually in the estimation of esds in distances, angles and
torsion angles; correlations between esds in cell parameters are only used
when they are defined by crystal symmetry. An approximate (isotropic)
treatment of cell esds is used for estimating esds involving l.s. planes.
;
loop_
    _geom_bond_atom_site_label_1
    _geom_bond_atom_site_label_2
    _geom_bond_site_symmetry_2
    _geom_bond_distance
    _geom_bond_publ_flag
    Cl1 C1 . 1.747(3) ?
    Cl2 C15 . 1.745(3) ?
    O1 C12 . 1.369(4) ?
    O1 C11 . 1.445(4) ?
    N1 C1 . 1.311(5) ?
    N1 N2 . 1.358(4) ?
    N2 C4 . 1.337(5) ?
    N3 C4 . 1.378(4) ?
    N3 C5 . 1.459(5) ?
    N3 C8 . 1.469(4) ?
    N4 C9 . 1.462(4) ?
    N4 C7 . 1.465(4) ?
    N4 C6 . 1.466(4) ?
    C1 C2 . 1.392(5) ?
    C2 C3 . 1.357(5) ?
    C2 H2 . 0.9500 ?
    C3 C4 . 1.419(5) ?
    C3 H3 . 0.9500 ?
    C5 C6 . 1.518(5) ?
    C5 H5A . 0.9900 ?
    C5 H5B . 0.9900 ?
    C6 H6A . 0.9900 ?
    C6 H6B . 0.9900 ?
    C7 C8 . 1.513(4) ?
    C7 H7A . 0.9900 ?
    C7 H7B . 0.9900 ?
    C8 H8A . 0.9900 ?
    C8 H8B . 0.9900 ?
    C9 C10 . 1.518(5) ?
    C9 H9A . 0.9900 ?
    C9 H9B . 0.9900 ?
    C10 C11 . 1.509(5) ?
    C10 H10A . 0.9900 ?
    C10 H10B . 0.9900 ?
    C11 H11A . 0.9900 ?
    C11 H11B . 0.9900 ?
    C12 C17 . 1.389(5) ?
    C12 C13 . 1.391(5) ?
    C13 C14 . 1.383(5) ?
    C13 H13 . 0.9500 ?
    C14 C15 . 1.382(5) ?
    C14 H14 . 0.9500 ?
    C15 C16 . 1.383(5) ?
    C16 C17 . 1.392(5) ?
    C16 H16 . 0.9500 ?
    C17 H17 . 0.9500 ?
loop_
    _geom_angle_atom_site_label_1
    _geom_angle_atom_site_label_2
    _geom_angle_atom_site_label_3
    _geom_angle_site_symmetry_1
    _geom_angle_site_symmetry_3
    _geom_angle
    _geom_angle_publ_flag
    C12 O1 C11 . . 116.9(3) ?
    C1 N1 N2 . . 118.6(3) ?
    C4 N2 N1 . . 119.4(3) ?
    C4 N3 C5 . . 118.2(3) ?
    C4 N3 C8 . . 119.4(3) ?
    C5 N3 C8 . . 111.7(3) ?
    C9 N4 C7 . . 112.2(3) ?
    C9 N4 C6 . . 108.8(3) ?
    C7 N4 C6 . . 108.8(3) ?
    N1 C1 C2 . . 125.2(3) ?
    N1 C1 Cl1 . . 114.9(3) ?
    C2 C1 Cl1 . . 119.9(3) ?
    C3 C2 C1 . . 116.8(3) ?
    C3 C2 H2 . . 121.6 ?
    C1 C2 H2 . . 121.6 ?
    C2 C3 C4 . . 117.6(4) ?
    C2 C3 H3 . . 121.2 ?
    C4 C3 H3 . . 121.2 ?
    N2 C4 N3 . . 117.0(3) ?
    N2 C4 C3 . . 122.4(3) ?
    N3 C4 C3 . . 120.5(3) ?
    N3 C5 C6 . . 109.8(3) ?
    N3 C5 H5A . . 109.7 ?
    C6 C5 H5A . . 109.7 ?
    N3 C5 H5B . . 109.7 ?
    C6 C5 H5B . . 109.7 ?
    H5A C5 H5B . . 108.2 ?
    N4 C6 C5 . . 112.1(3) ?
    N4 C6 H6A . . 109.2 ?
    C5 C6 H6A . . 109.2 ?
    N4 C6 H6B . . 109.2 ?
    C5 C6 H6B . . 109.2 ?
    H6A C6 H6B . . 107.9 ?
    N4 C7 C8 . . 111.3(3) ?
    N4 C7 H7A . . 109.4 ?
    C8 C7 H7A . . 109.4 ?
    N4 C7 H7B . . 109.4 ?
    C8 C7 H7B . . 109.4 ?
    H7A C7 H7B . . 108.0 ?
    N3 C8 C7 . . 110.4(3) ?
    N3 C8 H8A . . 109.6 ?
    C7 C8 H8A . . 109.6 ?
    N3 C8 H8B . . 109.6 ?
    C7 C8 H8B . . 109.6 ?
    H8A C8 H8B . . 108.1 ?
    N4 C9 C10 . . 113.7(3) ?
    N4 C9 H9A . . 108.8 ?
    C10 C9 H9A . . 108.8 ?
    N4 C9 H9B . . 108.8 ?
    C10 C9 H9B . . 108.8 ?
    H9A C9 H9B . . 107.7 ?
    C11 C10 C9 . . 113.2(3) ?
    C11 C10 H10A . . 108.9 ?
    C9 C10 H10A . . 108.9 ?
    C11 C10 H10B . . 108.9 ?
    C9 C10 H10B . . 108.9 ?
    H10A C10 H10B . . 107.7 ?
    O1 C11 C10 . . 108.0(3) ?
    O1 C11 H11A . . 110.1 ?
    C10 C11 H11A . . 110.1 ?
    O1 C11 H11B . . 110.1 ?
    C10 C11 H11B . . 110.1 ?
    H11A C11 H11B . . 108.4 ?
    O1 C12 C17 . . 124.1(3) ?
    O1 C12 C13 . . 115.9(3) ?
    C17 C12 C13 . . 120.0(3) ?
    C14 C13 C12 . . 120.3(3) ?
    C14 C13 H13 . . 119.8 ?
    C12 C13 H13 . . 119.8 ?
    C15 C14 C13 . . 119.3(3) ?
    C15 C14 H14 . . 120.4 ?
    C13 C14 H14 . . 120.4 ?
    C14 C15 C16 . . 121.2(3) ?
    C14 C15 Cl2 . . 119.6(3) ?
    C16 C15 Cl2 . . 119.3(3) ?
    C15 C16 C17 . . 119.5(4) ?
    C15 C16 H16 . . 120.3 ?
    C17 C16 H16 . . 120.3 ?
    C12 C17 C16 . . 119.8(3) ?
    C12 C17 H17 . . 120.1 ?
    C16 C17 H17 . . 120.1 ?
loop_
    _geom_torsion_atom_site_label_1
    _geom_torsion_atom_site_label_2
    _geom_torsion_atom_site_label_3
    _geom_torsion_atom_site_label_4
    _geom_torsion_site_symmetry_1
    _geom_torsion_site_symmetry_2
    _geom_torsion_site_symmetry_3
    _geom_torsion_site_symmetry_4
    _geom_torsion
    _geom_torsion_publ_flag
    C1 N1 N2 C4 . . . . -0.9(5) ?
    N2 N1 C1 C2 . . . . 2.5(5) ?
    N2 N1 C1 Cl1 . . . . -177.3(2) ?
    N1 C1 C2 C3 . . . . -1.9(5) ?
    Cl1 C1 C2 C3 . . . . 177.8(2) ?
    C1 C2 C3 C4 . . . . -0.2(5) ?
    N1 N2 C4 N3 . . . . -178.7(3) ?
    N1 N2 C4 C3 . . . . -1.1(5) ?
    C5 N3 C4 N2 . . . . 0.0(5) ?
    C8 N3 C4 N2 . . . . -141.5(3) ?
    C5 N3 C4 C3 . . . . -177.5(3) ?
    C8 N3 C4 C3 . . . . 41.0(5) ?
    C2 C3 C4 N2 . . . . 1.6(5) ?
    C2 C3 C4 N3 . . . . 179.1(3) ?
    C4 N3 C5 C6 . . . . 160.3(3) ?
    C8 N3 C5 C6 . . . . -55.4(4) ?
    C9 N4 C6 C5 . . . . 179.6(3) ?
    C7 N4 C6 C5 . . . . -57.9(4) ?
    N3 C5 C6 N4 . . . . 57.0(4) ?
    C9 N4 C7 C8 . . . . 178.2(3) ?
    C6 N4 C7 C8 . . . . 57.7(3) ?
    C4 N3 C8 C7 . . . . -160.2(3) ?
    C5 N3 C8 C7 . . . . 56.0(4) ?
    N4 C7 C8 N3 . . . . -57.3(4) ?
    C7 N4 C9 C10 . . . . 57.1(4) ?
    C6 N4 C9 C10 . . . . 177.6(3) ?
    N4 C9 C10 C11 . . . . 172.0(3) ?
    C12 O1 C11 C10 . . . . -175.1(3) ?
    C9 C10 C11 O1 . . . . -71.7(4) ?
    C11 O1 C12 C17 . . . . -7.1(5) ?
    C11 O1 C12 C13 . . . . 173.0(3) ?
    O1 C12 C13 C14 . . . . -178.8(3) ?
    C17 C12 C13 C14 . . . . 1.3(5) ?
    C12 C13 C14 C15 . . . . -0.8(5) ?
    C13 C14 C15 C16 . . . . -0.5(5) ?
    C13 C14 C15 Cl2 . . . . 179.6(3) ?
    C14 C15 C16 C17 . . . . 1.2(5) ?
    Cl2 C15 C16 C17 . . . . -178.9(3) ?
    O1 C12 C17 C16 . . . . 179.5(3) ?
    C13 C12 C17 C16 . . . . -0.6(5) ?
    C15 C16 C17 C12 . . . . -0.6(5) ?
loop_
    _geom_hbond_atom_site_label_D
    _geom_hbond_atom_site_label_H
    _geom_hbond_atom_site_label_A
    _geom_hbond_site_symmetry_A
    _geom_hbond_distance_DH
    _geom_hbond_distance_HA
    _geom_hbond_distance_DA
    _geom_hbond_angle_DHA
    C3 H3 N1 1_565 0.95 2.53 3.247(6) 133
    C3 H3 N2 1_565 0.95 2.50 3.427(6) 164
    C13 H13 O1 7_646 0.95 2.60 3.529(5) 168
data_global
_journal_date_recd_electronic     2010-02-03
_journal_date_accepted     2010-02-09
_journal_name_full     'Acta Crystallographica, Section E'
_journal_year     2010
_journal_volume     66
_journal_issue      3
_journal_page_first     o716
_journal_page_last     o716
_journal_paper_category     QO
_journal_coeditor_code     HB5330
_publ_contact_author_name     'Tiemin Sun'
_publ_contact_author_address
;
School of Pharmaceutical Engineering, Shenyang Pharmaceutical University,
Shenyang 110016, People's Republic of China
;
_publ_contact_author_email     'xiaojunhai@139.com'
_publ_contact_author_fax     '+86 10 66931642'
_publ_contact_author_phone     '+86 10 66930604'
_publ_section_title
;
3-Chloro-6-{4-[3-(4-chlorophenoxy)propyl]piperazin-1-yl}pyridazine
;
loop_
    _publ_author_name
    _publ_author_footnote
    _publ_author_address
    'Wang, Hongliang' .
;
School of Pharmaceutical Engineering
Shenyang Pharmaceutical University
Shenyang 110016
People's Republic of China
;
    'Xiao, Junhai' .
;
Beijing Institute of Pharmacology and Toxicology, Beijing 100850
People's Republic of China
;
    'Zhang, Xian' .
;
School of Pharmaceutical Engineering
Shenyang Pharmaceutical University
Shenyang 110016
People's Republic of China
;
    'Sun, Tiemin' .
;
School of Pharmaceutical Engineering
Shenyang Pharmaceutical University
Shenyang 110016
People's Republic of China
;
    'Li, Song' .
;
Beijing Institute of Pharmacology and Toxicology, Beijing 100850
People's Republic of China
;
