# Supplementary material for: 3-Chloro-6-{4-[3-(4-chloro­phen­oxy)prop­yl]piperazin-1-yl}pyridazine
Source: Acta Crystallogr Sect E Struct Rep Online. 2010 Feb 27;66(Pt 3):o716. doi: 10.1107/S1600536810005337 (PMC2983611; doi:10.1107/S1600536810005337)
Supplement: Supplementary file 2 [file e-66-0o716-Isup2.hkl]

# 
# h,k,l, Fc-squared, Fo-squared, sigma(Fo-squared) and status flag 
# 
data_I
_shelx_title ' shelx in C2/c' 
_shelx_refln_list_code          4 
_shelx_F_calc_maximum      809.84 
_exptl_crystal_F_000      1536.00 
_reflns_d_resolution_high  0.8402 
 
loop_ 
 _symmetry_equiv_pos_as_xyz 
 'x, y, z' 
 '-x, y, -z+1/2' 
 'x+1/2, y+1/2, z' 
 '-x+1/2, y+1/2, -z+1/2' 
 '-x, -y, -z' 
 'x, -y, z-1/2' 
 '-x+1/2, -y+1/2, -z' 
 'x+1/2, -y+1/2, z-1/2' 
 
_cell_length_a    39.7742 
_cell_length_b     5.7574 
_cell_length_c    14.9236 
_cell_angle_alpha  90.000 
_cell_angle_beta   93.107 
_cell_angle_gamma  90.000 
 
_shelx_F_squared_multiplier     1.000 
 
loop_ 
 _refln_index_h 
 _refln_index_k 
 _refln_index_l 
 _refln_F_squared_calc 
 _refln_F_squared_meas 
 _refln_F_squared_sigma 
 _refln_observed_status 
   4   0   0     5887.74     5804.94     43.18 o 
   6   0   0       79.58      120.82     21.30 o 
   8   0   0      220.30      239.85     20.39 o 
  10   0   0      126.36      133.49     25.53 o 
  12   0   0     2998.11     2989.00     53.71 o 
  14   0   0    26983.47    27236.04    406.63 o 
  16   0   0     1355.57     1303.35     58.65 o 
  18   0   0    11367.82    12079.86    161.97 o 
  20   0   0    13495.23    14829.38    181.66 o 
  22   0   0     4660.24     5102.58    121.76 o 
  24   0   0    37211.23    40430.27    386.05 o 
  26   0   0      368.03      415.98     74.90 o 
  28   0   0     7397.75     7008.08    203.02 o 
  30   0   0      486.09      416.74     88.80 o 
  32   0   0     2591.44     2537.65    125.42 o 
  34   0   0     1567.51     1507.26    121.38 o 
  36   0   0     1514.04     1509.20     98.42 o 
  38   0   0      175.32      227.74    164.96 o 
  40   0   0      752.49      683.01    258.21 o 
  42   0   0      150.69      118.13    114.55 o 
  44   0   0      344.72      345.39    232.23 o 
  46   0   0       13.70       40.08    111.40 o 
   1   1   0      980.03      783.63     29.87 o 
   3   1   0     8733.35     8021.70     92.16 o 
   5   1   0     2859.50     2933.32     56.97 o 
   7   1   0      134.77      182.36     48.65 o 
   9   1   0     3933.16     3779.04     58.58 o 
  11   1   0       10.35       19.26     21.37 o 
  13   1   0     2790.91     2616.69     81.97 o 
  15   1   0    11655.91    11253.43    110.58 o 
  17   1   0     1205.01     1067.34     42.07 o 
  19   1   0     1359.77     1421.17     43.24 o 
  21   1   0     4454.02     4406.82     91.56 o 
  23   1   0     1162.38     1136.81     53.55 o 
  25   1   0     4347.65     4276.83     87.70 o 
  27   1   0     2722.81     2677.60     71.63 o 
  29   1   0     4769.33     4768.15    127.27 o 
  31   1   0     7546.51     7276.48    195.85 o 
  33   1   0       11.54       16.27     15.73 o 
  35   1   0      449.28      419.68     60.32 o 
  37   1   0      282.70      285.85     88.06 o 
  39   1   0     8778.43     8862.45    403.16 o 
  41   1   0     3823.84     3843.80    282.99 o 
  43   1   0     2432.18     2543.70    262.02 o 
  45   1   0      621.23      633.40    553.36 o 
   0   2   0     1299.72     1969.21    182.14 o 
   2   2   0      413.21      393.24     96.01 o 
   4   2   0     1656.45     1388.84     70.31 o 
   6   2   0    23123.84    23037.59    269.86 o 
   8   2   0    44924.10    44785.55    453.99 o 
  10   2   0    17160.88    17190.20    177.83 o 
  12   2   0     2811.30     2941.38     76.04 o 
  14   2   0     5452.53     5558.60    101.05 o 
  16   2   0      156.43      107.46     32.38 o 
  18   2   0     2375.09     2224.81     76.59 o 
  20   2   0     1910.05     1815.42     77.70 o 
  22   2   0    17049.07    17257.50    255.50 o 
  24   2   0     2906.38     2927.77    102.94 o 
  26   2   0      124.56      103.73     29.73 o 
  28   2   0     1631.99     1575.89     72.33 o 
  30   2   0     7363.96     7136.25    215.17 o 
  32   2   0      360.46      360.10     93.26 o 
  34   2   0       57.45       62.43     29.99 o 
  36   2   0      728.15      830.52     74.36 o 
  38   2   0     1093.82     1091.94    156.19 o 
  40   2   0       68.69       60.21     74.62 o 
  42   2   0        9.65       28.85     63.49 o 
  44   2   0      613.39      617.30    287.89 o 
   1   3   0     4380.60     4310.17    215.30 o 
   3   3   0     4940.44     4624.25    200.98 o 
   5   3   0      931.53     1214.57    199.59 o 
   7   3   0    13742.88    14009.43   1436.72 o 
   9   3   0     1699.25     2495.02    343.99 o 
  11   3   0      153.49      145.68     61.77 o 
  13   3   0    13465.52    14183.91    332.89 o 
  15   3   0     1995.02     1951.24    118.01 o 
  17   3   0      793.89     1180.83    184.94 o 
  19   3   0     1018.06      891.16     83.33 o 
  21   3   0     9226.85     7589.06    882.25 o 
  23   3   0     1321.30     1150.86    128.82 o 
  25   3   0     1351.36     1253.31    102.97 o 
  27   3   0      187.97      206.11     71.32 o 
  29   3   0     4210.92     4164.69    182.72 o 
  31   3   0     4815.48     4719.39    197.98 o 
  33   3   0     1976.25     1877.47    128.86 o 
  35   3   0     5749.76     5376.28    307.21 o 
  37   3   0     1418.97     1416.53    161.16 o 
  39   3   0      211.97      152.78     88.29 o 
  41   3   0       18.58       29.46     61.02 o 
   0   4   0     2160.56     2233.26    327.71 o 
   2   4   0     5155.70     6417.24   1426.95 o 
   4   4   0      331.15     2985.38    626.24 o 
   6   4   0      727.03     2642.86    600.01 o 
   8   4   0     3322.08     3206.28    194.46 o 
  10   4   0     1318.20     1217.95    162.83 o 
  12   4   0       10.24       43.21     43.58 o 
  14   4   0      409.50      417.24    163.86 o 
  16   4   0     2157.92     2109.73    174.07 o 
  18   4   0     1335.40     1385.28    212.66 o 
  20   4   0     1373.52     1372.02    148.92 o 
  22   4   0      435.88      428.61    198.18 o 
  24   4   0       41.51       61.88     43.88 o 
  26   4   0      404.78      389.95    181.14 o 
  28   4   0      258.07      241.76     92.96 o 
  30   4   0      252.17      220.66     96.73 o 
  32   4   0     2760.21     2627.59    211.89 o 
  34   4   0     1979.96     2100.71    202.34 o 
  36   4   0      571.60      355.52    256.69 o 
  38   4   0      162.88      124.49    122.61 o 
   1   5   0      531.73      768.01    386.10 o 
   3   5   0      373.12      445.25    250.99 o 
   5   5   0     7482.08     7461.22    419.66 o 
   7   5   0     4171.99     5125.30   1049.14 o 
   9   5   0     2499.36     4730.58   2916.97 o 
  11   5   0      794.89      904.72    519.25 o 
  13   5   0     1437.93     1214.29    204.67 o 
  15   5   0     4503.12     4166.34    393.17 o 
  17   5   0      271.51      204.49    144.29 o 
  19   5   0      556.15      599.71    249.54 o 
  21   5   0       26.69       34.91     77.99 o 
  23   5   0      383.72      309.52    186.82 o 
  25   5   0      494.11      284.12    194.66 o 
  27   5   0      270.40      182.85    158.24 o 
  29   5   0     3482.50     3226.59    196.11 o 
  31   5   0       35.50       69.88     61.97 o 
   0   6   0     1699.86     1902.01   1302.00 o 
   2   6   0       14.45      128.08    605.91 o 
   4   6   0        3.32      879.90   1095.70 o 
   6   6   0       19.02       56.24    136.26 o 
   8   6   0     1204.12     1304.61    750.73 o 
  10   6   0      850.89      989.27    230.45 o 
  12   6   0      606.64      789.95    552.27 o 
  14   6   0      210.72      268.19    243.78 o 
  16   6   0        3.92       39.04     96.60 o 
  18   6   0       72.62       93.85    106.31 o 
  20   6   0      574.06      464.65    343.54 o 
  22   6   0      339.30      263.27    273.31 o 
 -45   1   1     3832.59     3807.67    246.70 o 
 -43   1   1       14.65       57.79     62.43 o 
 -41   1   1      119.02      109.83     63.89 o 
 -39   1   1     1127.13     1082.18    131.99 o 
 -37   1   1      705.13      695.38     86.10 o 
 -35   1   1      245.05      241.37     55.69 o 
 -33   1   1       11.02       19.28     13.71 o 
 -31   1   1    12602.41    12654.35    327.24 o 
 -29   1   1     1187.51     1166.41     48.75 o 
 -27   1   1     1281.93     1283.52     56.78 o 
 -25   1   1     2101.89     2202.15     77.82 o 
 -23   1   1     3178.17     3021.97     67.14 o 
 -21   1   1     9575.48     9970.46    159.85 o 
 -19   1   1      925.30      992.90     41.63 o 
 -17   1   1      964.44      860.58     38.94 o 
 -15   1   1     1800.15     1588.98     49.41 o 
 -13   1   1     1007.67     1023.29     37.25 o 
 -11   1   1       23.90       21.75     15.70 o 
  -9   1   1    14820.22    14726.65    103.80 o 
  -7   1   1     4458.89     4236.86     58.64 o 
  -5   1   1      466.85      421.93     28.40 o 
  -3   1   1     1159.42     1073.88     44.29 o 
  -1   1   1    39039.61    35731.54    652.06 o 
   1   1   1    11970.17    11793.37    187.81 o 
   3   1   1    42527.39    40257.19    480.13 o 
   5   1   1      781.13      759.67     47.39 o 
   7   1   1    11422.28    10868.69     96.01 o 
   9   1   1     4493.68     4158.41     56.55 o 
  11   1   1     1583.66     1470.39     44.25 o 
  13   1   1       62.31       39.66     12.50 o 
  15   1   1     5231.37     5349.04     73.65 o 
  17   1   1        5.08       24.00     11.90 o 
  19   1   1     2336.19     2315.51     53.36 o 
  21   1   1    17397.11    17709.91    242.69 o 
  23   1   1      893.66      898.79     44.01 o 
  25   1   1     2491.38     2655.87     92.80 o 
  27   1   1     1800.16     1733.12     60.87 o 
  29   1   1       20.67       15.69     10.54 o 
  31   1   1      383.15      359.40     88.26 o 
  33   1   1      894.36      885.15     56.71 o 
  35   1   1     9804.37    10053.75    317.44 o 
  37   1   1       75.32       67.48     46.78 o 
  39   1   1      131.23      129.77     67.31 o 
  41   1   1      597.67      537.00    236.18 o 
  43   1   1     1183.58     1173.11    309.44 o 
  45   1   1      107.64      124.36    162.37 o 
 -44   2   1      291.98      321.67    213.95 o 
 -42   2   1      144.86      126.20    112.28 o 
 -40   2   1      378.86      433.36    189.72 o 
 -38   2   1      427.91      392.48    148.51 o 
 -36   2   1       30.05       55.41     37.92 o 
 -34   2   1      405.75      368.43     55.10 o 
 -32   2   1     3578.66     3493.04    115.08 o 
 -30   2   1      814.71      793.41     68.97 o 
 -28   2   1     4980.57     5275.43    169.28 o 
 -26   2   1      548.33      530.31     84.81 o 
 -24   2   1      699.57      639.68     78.07 o 
 -22   2   1     1527.56     1469.25     63.28 o 
 -20   2   1     1086.98      907.81     61.28 o 
 -18   2   1     2305.41     2456.88     74.70 o 
 -16   2   1     1463.38     1258.24     57.94 o 
 -14   2   1      194.61      247.00     84.75 o 
 -12   2   1      282.02      422.95     67.47 o 
 -10   2   1     6695.97     6808.73    110.20 o 
  -8   2   1      310.14      483.25     70.53 o 
  -6   2   1     2652.76     2635.50     80.45 o 
  -4   2   1     8967.91     8754.10    123.87 o 
  -2   2   1     5479.26     6472.07    799.74 o 
   0   2   1     5282.88     4865.79     94.21 o 
   2   2   1    21110.19    20468.19    211.92 o 
   4   2   1      470.21      490.27     63.37 o 
   6   2   1      824.77      732.47     50.54 o 
   8   2   1    20119.54    20533.91    338.98 o 
  10   2   1     5204.55     5237.57    112.12 o 
  12   2   1    21885.60    22216.68    223.60 o 
  14   2   1    11137.59    11048.55    171.43 o 
  16   2   1     2652.70     2814.70    129.70 o 
  18   2   1      226.94      230.73     63.96 o 
  20   2   1     4517.91     4402.33    116.24 o 
  22   2   1     4434.09     4388.37    106.03 o 
  24   2   1       27.77       53.12     24.39 o 
  26   2   1        1.22       16.68     26.70 o 
  28   2   1     5394.56     5364.16    157.07 o 
  30   2   1      141.52      126.06     47.03 o 
  32   2   1        0.40       15.40     18.10 o 
  34   2   1    15562.73    16153.01    345.31 o 
  36   2   1     3176.29     3466.13    168.04 o 
  38   2   1      844.32      704.91    193.30 o 
  40   2   1      117.37      102.95     80.98 o 
  42   2   1        8.17       69.71     57.83 o 
  44   2   1       44.15       69.51     68.19 o 
 -41   3   1      190.94      124.04     92.64 o 
 -39   3   1     1064.61     1103.90    224.63 o 
 -37   3   1      137.65       84.47     60.54 o 
 -35   3   1     1898.28     1939.43    146.66 o 
 -33   3   1      723.33      711.47     86.44 o 
 -31   3   1     3760.40     3670.12    165.14 o 
 -29   3   1      146.21      154.25     70.33 o 
 -27   3   1       64.18       78.78     35.94 o 
 -25   3   1        1.64       55.14     46.02 o 
 -23   3   1      492.09      608.52    254.51 o 
 -21   3   1        7.38       36.47     47.97 o 
 -19   3   1      725.71      786.64    256.50 o 
 -17   3   1      229.65      264.04    127.28 o 
 -15   3   1       95.29       88.46     43.74 o 
 -13   3   1     4034.88     4593.35    208.30 o 
 -11   3   1        4.94       56.93     28.50 o 
  -9   3   1     1807.93     1721.83    122.10 o 
  -7   3   1    10017.32    11215.37    410.73 o 
  -5   3   1     2409.10     2168.27    134.51 o 
  -3   3   1      816.19      762.93    147.36 o 
  -1   3   1     2919.60     2664.71    177.64 o 
   1   3   1      133.00     1094.65    596.15 o 
   3   3   1     2253.21     2465.57    165.89 o 
   5   3   1     1928.99     1943.72    145.05 o 
   7   3   1     2132.36     2243.93    103.38 o 
   9   3   1     4950.22     5126.07    181.72 o 
  11   3   1      369.99     9732.85    549.92 o 
  13   3   1     9587.45    10085.03    271.47 o 
  15   3   1     1706.52     1693.88    112.65 o 
  17   3   1     4672.64     4741.82    194.91 o 
  19   3   1      775.76      816.39    109.35 o 
  21   3   1     1034.93      964.69     96.83 o 
  23   3   1     1338.77     1256.34     85.01 o 
  25   3   1      225.76      183.15     64.48 o 
  27   3   1     8122.65     8102.63    230.62 o 
  29   3   1    10747.08    10402.48    366.83 o 
  31   3   1      130.50      133.59     54.29 o 
  33   3   1        5.22       19.13     46.21 o 
  35   3   1       89.50      130.53     79.36 o 
  37   3   1      507.14      459.37    248.19 o 
  39   3   1        0.82       41.28     67.88 o 
  41   3   1     1033.24     1113.74    247.61 o 
 -38   4   1     1553.34     1867.92    250.88 o 
 -36   4   1      471.95      537.69    336.41 o 
 -34   4   1      998.71     1170.25    436.42 o 
 -32   4   1     1266.90     1330.00    142.60 o 
 -30   4   1        0.48       30.01     36.06 o 
 -28   4   1     5382.64     4765.51    249.44 o 
 -26   4   1      491.97      596.68    227.42 o 
 -24   4   1    10292.82    10245.03    487.00 o 
 -22   4   1       19.90       46.54     45.30 o 
 -20   4   1      176.49      207.79    132.70 o 
 -18   4   1     1111.56     1047.51    138.59 o 
 -16   4   1     1631.90     1451.77    145.86 o 
 -14   4   1     7413.53     7150.58    489.74 o 
 -12   4   1      209.50     1695.10    943.64 o 
 -10   4   1     6047.44     6849.77   1058.28 o 
  -8   4   1     2090.10     1957.14    193.36 o 
  -6   4   1      271.08      298.16    185.14 o 
  -4   4   1      928.15     1307.40    411.11 o 
  -2   4   1      920.67      871.84    295.29 o 
   0   4   1     5118.69     4910.30    249.35 o 
   2   4   1      512.29      706.15    262.45 o 
   4   4   1     9056.03     8851.57    388.31 o 
   6   4   1     2269.02     2103.85    186.73 o 
   8   4   1      341.73      388.60    124.88 o 
  10   4   1     6105.53     6140.24    304.41 o 
  12   4   1     1990.76     2173.12    199.12 o 
  14   4   1      388.82      390.93    164.73 o 
  16   4   1     2381.38     2479.57    194.64 o 
  18   4   1       50.23       87.96     78.66 o 
  20   4   1      737.13      794.29    168.68 o 
  22   4   1      417.44      559.51    218.37 o 
  24   4   1     2154.78     2216.59    157.09 o 
  26   4   1      251.52      222.40    104.47 o 
  28   4   1     4050.14     4157.29    208.89 o 
  30   4   1      613.62      596.29    262.05 o 
  32   4   1      202.76      218.75    102.64 o 
  34   4   1        3.80       34.43     54.72 o 
  36   4   1     1135.09     1217.95    289.79 o 
  38   4   1     1474.86     1753.37    197.81 o 
 -31   5   1        7.37       41.74     59.46 o 
 -29   5   1      633.05      475.30    282.92 o 
 -27   5   1       11.27       23.98     75.44 o 
 -25   5   1     1854.08     1895.49    233.08 o 
 -23   5   1      692.92      596.64    438.94 o 
 -21   5   1     1792.48     1782.78    214.55 o 
 -19   5   1      801.07      697.26    384.66 o 
 -17   5   1      720.94      827.37    437.38 o 
 -15   5   1      232.33      132.34    154.74 o 
 -13   5   1      206.07      241.87    129.40 o 
 -11   5   1      388.46      340.94    215.29 o 
  -9   5   1     1175.28     3729.13   1490.90 o 
  -7   5   1     1525.88     3433.45    632.14 o 
  -5   5   1     4691.78     4388.12    309.73 o 
  -3   5   1        6.63       27.17    110.57 o 
  -1   5   1     1068.35     1536.69    326.29 o 
   1   5   1     7785.96     7974.21    440.22 o 
   3   5   1     4977.81     5213.99    339.51 o 
   5   5   1     4815.55     4513.44    367.23 o 
   7   5   1     1585.72     1797.98    315.15 o 
   9   5   1      118.38     1777.43    299.43 o 
  11   5   1        0.94       33.80     43.80 o 
  13   5   1     3692.43     3841.88    265.59 o 
  15   5   1     8567.17     7936.14    400.68 o 
  17   5   1      479.59      358.53    211.28 o 
  19   5   1     1043.56      987.31    367.54 o 
  21   5   1       56.33       71.45     66.92 o 
  23   5   1      418.50      442.42    272.62 o 
  25   5   1     1034.09      847.19    224.15 o 
  27   5   1     2286.21     2294.23    216.89 o 
  29   5   1      268.66      361.71    175.64 o 
  31   5   1     2022.35     2256.32    167.15 o 
 -22   6   1      284.74      202.31    215.84 o 
 -20   6   1      214.82      162.15    182.21 o 
 -18   6   1     1324.88     1302.22    256.37 o 
 -16   6   1        4.64       46.57    104.12 o 
 -14   6   1       35.20       24.57     84.72 o 
 -12   6   1     1381.01     1299.19    297.09 o 
 -10   6   1      886.43     1731.56    548.73 o 
  -8   6   1     1231.40     1235.74    209.13 o 
  -6   6   1     3477.08     3460.84    507.18 o 
  -4   6   1      308.63      254.88    191.41 o 
  -2   6   1     5034.56     4762.94    439.88 o 
   0   6   1     3572.76     3383.29    359.35 o 
   2   6   1     3632.21     3897.73    429.62 o 
   4   6   1       41.22     1587.59   1991.01 o 
   6   6   1        7.68        6.48    137.92 o 
   8   6   1      380.64      464.92    250.21 o 
  10   6   1      151.10      142.24    154.36 o 
  12   6   1      184.94      350.70    434.98 o 
  14   6   1      260.68      221.81    143.44 o 
  16   6   1      957.57      700.87    484.36 o 
  18   6   1      643.36      566.20    370.26 o 
  20   6   1      310.82      426.15    290.60 o 
  22   6   1     1393.09     1386.38    185.24 o 
 -46   0   2      188.44      228.69    291.76 o 
 -44   0   2     3280.73     3207.07    408.74 o 
 -42   0   2     7343.49     7728.60    639.77 o 
 -40   0   2     1022.34     1050.95    420.27 o 
 -38   0   2    28004.91    25645.00   2468.72 o 
 -36   0   2      387.76      471.20    259.73 o 
 -34   0   2     1501.99     1494.72    219.87 o 
 -32   0   2     1192.23     1246.25    413.03 o 
 -30   0   2     2139.23     2261.31    181.09 o 
 -28   0   2     5247.75     5514.81    341.31 o 
 -26   0   2     3039.38     2942.27    176.59 o 
 -24   0   2    13704.13    14341.57    664.55 o 
 -22   0   2      135.53      171.85     63.90 o 
 -20   0   2    18981.69    20300.67    549.08 o 
 -18   0   2    34322.43    37179.27    906.30 o 
 -16   0   2     7138.76     7218.61    220.30 o 
 -14   0   2    17048.30    16366.02    213.69 o 
 -12   0   2     4057.07     3885.12    106.75 o 
 -10   0   2    14168.04    12971.57    181.21 o 
  -8   0   2       18.20       19.03     15.94 o 
  -6   0   2     2342.45     2248.23     54.94 o 
  -4   0   2     5131.14     4873.02    106.63 o 
  -2   0   2     3328.03     3340.79     73.34 o 
   0   0   2     5728.28     5399.82    101.92 o 
   2   0   2       54.33      103.12     28.45 o 
   4   0   2     1863.19     1562.85     37.98 o 
   6   0   2    15736.54    15010.17    160.09 o 
   8   0   2    20218.45    20454.98    153.50 o 
  10   0   2    21106.60    20329.86    307.25 o 
  12   0   2     4148.47     4051.73     83.77 o 
  14   0   2    21686.20    20950.41    402.80 o 
  16   0   2      350.61      348.85     57.01 o 
  18   0   2     8177.07     7970.40    135.16 o 
  20   0   2      378.24      383.65     54.57 o 
  22   0   2        5.86       19.11     15.02 o 
  24   0   2     1468.73     1447.94     81.34 o 
  26   0   2     1706.65     1797.56     77.15 o 
  28   0   2    13781.12    13393.37    357.40 o 
  30   0   2      673.71      674.45     65.62 o 
  32   0   2     8200.38     8018.05    324.78 o 
  34   0   2      895.80      918.30    287.35 o 
  36   0   2     5453.17     5559.56    310.09 o 
  38   0   2      252.52      191.31     89.26 o 
  40   0   2       79.26      143.81    200.40 o 
  42   0   2    18944.63    20311.50    846.39 o 
  44   0   2      384.51      330.66    215.72 o 
  46   0   2     4889.76     5223.31    475.65 o 
 -45   1   2       79.54      106.12     72.09 o 
 -43   1   2     1050.95     1062.00    120.46 o 
 -41   1   2        2.42       24.01     31.70 o 
 -39   1   2      195.33      146.72     71.17 o 
 -37   1   2      481.24      465.56    186.29 o 
 -35   1   2     4252.14     4307.82    232.36 o 
 -33   1   2     1841.53     1783.97    113.00 o 
 -31   1   2      995.41      999.91     66.53 o 
 -29   1   2     6101.08     6165.56    186.63 o 
 -27   1   2     3166.69     2961.22    102.63 o 
 -25   1   2      843.91      679.68     31.28 o 
 -23   1   2     2764.48     2932.90     63.18 o 
 -21   1   2    15341.95    16394.92    215.42 o 
 -19   1   2      180.28      158.42     33.70 o 
 -17   1   2     3026.24     3495.71     59.45 o 
 -15   1   2     9373.83     9470.01    127.27 o 
 -13   1   2      863.27      799.75     39.43 o 
 -11   1   2    16533.02    16982.04    169.54 o 
  -9   1   2    12824.02    12559.93    181.06 o 
  -7   1   2     5228.41     4836.95     59.32 o 
  -5   1   2      440.61      857.23    181.66 o 
  -3   1   2      640.15      977.77     46.20 o 
  -1   1   2     4718.83     4308.19    108.64 o 
   1   1   2   116375.98   106920.52    890.95 o 
   3   1   2   181261.58   165550.48   3975.61 o 
   5   1   2     1557.09     1419.23     40.51 o 
   7   1   2     6761.22     6426.79     66.56 o 
   9   1   2       32.66       23.11     11.61 o 
  11   1   2     8970.68     9203.00    103.05 o 
  13   1   2    12674.04    12859.75    154.45 o 
  15   1   2     3980.17     3768.92     54.64 o 
  17   1   2     1411.42     1274.00     47.45 o 
  19   1   2     4452.35     4688.09     86.86 o 
  21   1   2      407.12      366.26     41.64 o 
  23   1   2      546.37      551.57     47.25 o 
  25   1   2    12885.19    13610.99    250.55 o 
  27   1   2     2934.25     2858.48     83.05 o 
  29   1   2      471.99      428.84     88.69 o 
  31   1   2     3562.60     3587.78    131.92 o 
  33   1   2      592.11      601.48     99.73 o 
  35   1   2        2.86        6.87     20.03 o 
  37   1   2     8674.82     8479.14    437.59 o 
  39   1   2     1053.09     1003.46     92.62 o 
  41   1   2      888.00      776.50    242.89 o 
  43   1   2        8.95       88.33     92.39 o 
  45   1   2      128.55      107.23    150.73 o 
 -44   2   2      408.01      338.24    257.86 o 
 -42   2   2       50.81       77.33     83.43 o 
 -40   2   2       50.30       51.17     68.29 o 
 -38   2   2     1299.36     1149.82    124.96 o 
 -36   2   2     2979.35     3074.48    173.52 o 
 -34   2   2      525.88      526.76    178.46 o 
 -32   2   2     4008.09     4051.52    134.39 o 
 -30   2   2    15479.69    15059.20    397.23 o 
 -28   2   2    14961.55    15016.31    348.06 o 
 -26   2   2     1227.39     1204.74     68.62 o 
 -24   2   2      704.07      650.61     81.83 o 
 -22   2   2     8312.52     7300.89    522.23 o 
 -20   2   2     1868.75     1959.15     80.68 o 
 -18   2   2     2221.25     1946.98     63.53 o 
 -16   2   2     3209.20     2902.01     76.61 o 
 -14   2   2      550.88      441.00     52.64 o 
 -12   2   2     1021.05     1001.87     63.65 o 
 -10   2   2    12916.13    14030.94    297.28 o 
  -8   2   2     5266.26     4787.30     87.10 o 
  -6   2   2     8267.84     7841.49    130.45 o 
  -4   2   2    29412.92    29777.61    257.37 o 
  -2   2   2     1362.23     1369.04     64.67 o 
   0   2   2      607.75      528.55     61.75 o 
   2   2   2      782.82     1120.64    195.74 o 
   4   2   2     2642.63     2348.08    133.89 o 
   6   2   2    12760.88    12322.29    190.02 o 
   8   2   2        8.61      221.71    182.83 o 
  10   2   2     3790.21     3939.46    292.68 o 
  12   2   2     1556.75     2037.62     94.13 o 
  14   2   2     9681.60    10497.84    195.10 o 
  16   2   2      386.90      443.57     77.02 o 
  18   2   2     1836.64     1895.64     74.64 o 
  20   2   2     3492.13     3212.11     88.46 o 
  22   2   2     1886.69     1896.25     78.83 o 
  24   2   2     2748.05     2876.97     94.37 o 
  26   2   2     2026.03     1964.02     65.30 o 
  28   2   2     1678.25     1577.45     61.48 o 
  30   2   2      608.67      562.22     48.35 o 
  32   2   2     3945.52     3464.57    166.36 o 
  34   2   2     5942.65     6100.62    236.11 o 
  36   2   2     2925.09     3138.02    175.21 o 
  38   2   2      352.17      292.84    110.29 o 
  40   2   2       36.88       49.62     59.68 o 
  42   2   2      885.56      667.82    468.45 o 
  44   2   2      683.54      538.70    300.04 o 
 -41   3   2      459.64      419.71    281.48 o 
 -39   3   2      483.94      398.84    322.38 o 
 -37   3   2      792.47      678.97    125.17 o 
 -35   3   2      243.97      270.76    128.89 o 
 -33   3   2      725.33      752.99    127.21 o 
 -31   3   2     2457.45     2726.40    148.04 o 
 -29   3   2      506.95      525.56    123.17 o 
 -27   3   2     3695.01     3584.61    173.17 o 
 -25   3   2     3892.59     3708.11    389.85 o 
 -23   3   2     5881.23     5737.06    365.09 o 
 -21   3   2     3719.73     3464.12    301.75 o 
 -19   3   2     3598.87     3545.83    245.85 o 
 -17   3   2     7955.61     7749.21    391.06 o 
 -15   3   2       44.37       30.77     36.89 o 
 -13   3   2     4635.94     4530.72    176.55 o 
 -11   3   2       91.93      166.69     69.55 o 
  -9   3   2      383.72     1835.36    576.52 o 
  -7   3   2    15699.51    16286.09    570.23 o 
  -5   3   2     1988.25     3246.17    708.99 o 
  -3   3   2    12574.19    12283.11    358.86 o 
  -1   3   2     1105.82     1172.44    209.52 o 
   1   3   2        6.41      142.25    249.83 o 
   3   3   2      807.56     2246.87    325.24 o 
   5   3   2     3587.66     3021.68    230.10 o 
   7   3   2    13099.83    12792.64    308.90 o 
   9   3   2     3744.89     3894.92    146.61 o 
  11   3   2    18101.18    18506.44    463.82 o 
  13   3   2     1820.94     1751.06    110.12 o 
  15   3   2      946.23      986.35     83.67 o 
  17   3   2     5400.44     5299.29    197.54 o 
  19   3   2      226.87      273.41     75.96 o 
  21   3   2     8170.80     7976.20    245.67 o 
  23   3   2      940.80      892.77     70.80 o 
  25   3   2     5154.44     5030.49    175.58 o 
  27   3   2      356.90      400.20     60.63 o 
  29   3   2     8023.56     7764.03    282.90 o 
  31   3   2     1655.93     1650.56    128.72 o 
  33   3   2        2.47       14.88     46.17 o 
  35   3   2     2666.23     2883.90    197.36 o 
  37   3   2      159.41      120.10     65.82 o 
  39   3   2      463.00      440.57    244.25 o 
  41   3   2      124.27      129.63    104.87 o 
 -38   4   2      191.30      199.11    192.02 o 
 -36   4   2       37.25      101.79    107.40 o 
 -34   4   2        9.70      114.31     67.82 o 
 -32   4   2     1948.15     1883.77    156.23 o 
 -30   4   2     3685.90     3351.73    244.77 o 
 -28   4   2      322.89      369.06    180.01 o 
 -26   4   2     6625.45     6386.03    402.47 o 
 -24   4   2     2404.31     2214.12    290.23 o 
 -22   4   2        3.15       52.41     69.04 o 
 -20   4   2       60.60       46.73     88.88 o 
 -18   4   2     3030.69     2957.98    280.44 o 
 -16   4   2      509.79      592.66    273.13 o 
 -14   4   2     1082.35      877.09    163.17 o 
 -12   4   2       61.89      118.47     90.18 o 
 -10   4   2      699.97      922.30    430.29 o 
  -8   4   2      479.45      527.97    258.83 o 
  -6   4   2     6645.38     6186.83    287.26 o 
  -4   4   2       40.13       46.20     42.99 o 
  -2   4   2     5301.53     6854.07   1495.91 o 
   0   4   2     3366.90     3235.89    204.59 o 
   2   4   2     1667.39     1597.95    245.84 o 
   4   4   2      329.02      341.53    154.32 o 
   6   4   2     1079.02     1152.99    250.30 o 
   8   4   2       41.79       58.37     51.88 o 
  10   4   2     4893.69     5060.92    281.84 o 
  12   4   2     1814.49     1915.43    425.77 o 
  14   4   2        9.97      633.53    568.60 o 
  16   4   2      475.57      551.48    262.69 o 
  18   4   2      172.67      100.12     66.32 o 
  20   4   2      228.42      179.15     96.26 o 
  22   4   2      359.18      272.22     86.22 o 
  24   4   2       29.97       36.49     36.18 o 
  26   4   2     1045.49     1007.44    126.99 o 
  28   4   2      947.58      943.33    335.98 o 
  30   4   2     1278.29     1160.56    297.06 o 
  32   4   2        0.69       47.64     50.62 o 
  34   4   2     3560.54     3253.37    270.61 o 
  36   4   2     1886.43     1859.49    221.83 o 
 -31   5   2       81.50       59.42     90.41 o 
 -29   5   2     2123.89     2139.86    286.33 o 
 -27   5   2        0.16       71.66     81.90 o 
 -25   5   2      911.24      832.10    558.97 o 
 -23   5   2     1420.56     1884.39    651.59 o 
 -21   5   2        0.28       73.01     97.47 o 
 -19   5   2       51.62       98.29     92.11 o 
 -17   5   2       18.18       45.94    106.46 o 
 -15   5   2        0.77       67.78    126.72 o 
 -13   5   2       99.83      135.98    143.98 o 
 -11   5   2      953.98      956.45    492.40 o 
  -9   5   2      986.22     1218.68    242.63 o 
  -7   5   2       83.63      615.23    387.68 o 
  -5   5   2      384.71      255.86    243.55 o 
  -3   5   2      985.92      874.27    529.30 o 
  -1   5   2       91.85       87.82    144.40 o 
   1   5   2     3867.41     7349.83    783.27 o 
   3   5   2     3759.60     4502.62    932.36 o 
   5   5   2     1504.16     1524.60    263.02 o 
   7   5   2      123.92      177.77    105.60 o 
   9   5   2       13.32       33.74     46.80 o 
  11   5   2        0.08       -1.26     58.98 o 
  13   5   2     2514.48     2492.93    208.19 o 
  15   5   2      559.27      548.49    307.51 o 
  17   5   2      107.35      100.27    110.40 o 
  19   5   2       24.98       67.16     61.98 o 
  21   5   2       97.22      104.64     67.60 o 
  23   5   2      521.95      444.87    299.31 o 
  25   5   2       29.86       51.38     40.58 o 
  27   5   2     2285.44     2443.72    263.37 o 
  29   5   2      700.83      720.10    346.31 o 
  31   5   2      130.74      166.94    124.91 o 
 -22   6   2      193.86      101.60    141.11 o 
 -20   6   2       54.87       81.60    106.64 o 
 -18   6   2      262.52      278.02    249.70 o 
 -16   6   2     1129.35     1103.49    226.77 o 
 -14   6   2      926.21      948.87    657.86 o 
 -12   6   2     3428.41     3215.53    431.78 o 
 -10   6   2     1626.58     1508.84    324.66 o 
  -8   6   2      142.09      170.25    206.27 o 
  -6   6   2      954.34      973.08    609.02 o 
  -4   6   2       25.38      238.62    437.93 o 
  -2   6   2      618.97      643.17    357.85 o 
   0   6   2      546.39      481.22    324.68 o 
   2   6   2       24.42       13.00    133.59 o 
   4   6   2     1173.03     2908.90   1103.07 o 
   6   6   2       99.06      225.71    216.63 o 
   8   6   2        0.49       35.22     87.02 o 
  10   6   2      695.63      598.73    336.90 o 
  12   6   2     1093.85     1229.33    294.66 o 
  14   6   2      568.55      515.02    255.97 o 
  16   6   2     1069.33      857.71    195.21 o 
  18   6   2      285.32      217.29    154.39 o 
  20   6   2        1.14       25.33     78.31 o 
 -45   1   3     1420.97     1295.76    180.68 o 
 -43   1   3       19.96       45.19     48.24 o 
 -41   1   3       81.46       59.41     46.70 o 
 -39   1   3      485.53      583.84    224.89 o 
 -37   1   3      192.49      281.01     98.56 o 
 -35   1   3       55.13      115.04     50.13 o 
 -33   1   3       25.60       23.68     15.73 o 
 -31   1   3     7852.42     7812.82    265.80 o 
 -29   1   3      208.67      280.55     86.62 o 
 -27   1   3      425.38      459.17     63.30 o 
 -25   1   3      265.87      248.27     68.41 o 
 -23   1   3     5620.17     5781.91    139.77 o 
 -21   1   3      996.13     1034.81     56.57 o 
 -19   1   3     4384.04     4611.96    202.93 o 
 -17   1   3    30078.95    31912.85    415.70 o 
 -15   1   3     3213.88     3210.75     68.08 o 
 -13   1   3     1028.59     1177.22     57.88 o 
 -11   1   3      183.12      471.72    138.51 o 
  -9   1   3     1797.39     1739.84     50.02 o 
  -7   1   3      600.07      579.68     25.80 o 
  -5   1   3     2559.55     2497.89     42.54 o 
  -3   1   3    31063.06    30252.91    469.47 o 
  -1   1   3       76.14       76.66     15.56 o 
   1   1   3    19941.82    20402.18    128.99 o 
   3   1   3     5219.75     5009.59     74.24 o 
   5   1   3   158963.47   142178.63    986.46 o 
   7   1   3     5682.86     5893.67    151.64 o 
   9   1   3     2810.69     2892.84     41.25 o 
  11   1   3    15542.37    15291.79    142.22 o 
  13   1   3     5820.28     5764.58     95.11 o 
  15   1   3     2844.75     2931.06     69.67 o 
  17   1   3       60.82       62.76     22.59 o 
  19   1   3      909.21      832.27     45.24 o 
  21   1   3     1390.72     1365.77     76.19 o 
  23   1   3      607.98      664.18     60.27 o 
  25   1   3     4765.70     4877.18    164.07 o 
  27   1   3     3358.68     3327.56    124.97 o 
  29   1   3     2319.42     2017.74     93.95 o 
  31   1   3      700.56      611.77     51.57 o 
  33   1   3     1900.50     1688.86    125.54 o 
  35   1   3     5346.37     5404.09    218.19 o 
  37   1   3       45.20       68.26     41.29 o 
  39   1   3      459.69      398.62    140.47 o 
  41   1   3      272.80      312.53    143.45 o 
  43   1   3       16.72       64.29     96.43 o 
  45   1   3      555.08      499.42    440.61 o 
 -44   2   3      376.76      336.28    248.92 o 
 -42   2   3      563.89      464.54    227.22 o 
 -40   2   3       53.90       70.92     54.74 o 
 -38   2   3      533.20      532.89    174.86 o 
 -36   2   3       30.86       26.72     46.34 o 
 -34   2   3     2152.02     2039.11    121.73 o 
 -32   2   3     5814.69     6139.52    224.56 o 
 -30   2   3    22516.07    23548.49    542.68 o 
 -28   2   3       42.20       29.27     20.67 o 
 -26   2   3      601.82      614.51     65.14 o 
 -24   2   3     2381.87     2354.42    115.74 o 
 -22   2   3     1248.64     1203.15     92.72 o 
 -20   2   3      118.21      108.56     30.68 o 
 -18   2   3     7328.72     7084.62    156.15 o 
 -16   2   3     2271.51     2322.00     72.83 o 
 -14   2   3        3.53        4.29     15.77 o 
 -12   2   3     1596.44     1683.15     66.36 o 
 -10   2   3    24856.28    26353.72    244.97 o 
  -8   2   3    14693.65    14384.69    155.42 o 
  -6   2   3     2352.45     2118.17     83.02 o 
  -4   2   3     6147.20     5751.17    124.74 o 
  -2   2   3     2321.90     4571.58   1268.70 o 
   2   2   3     1125.68     1071.32     64.89 o 
   4   2   3     1771.63     1700.54     78.12 o 
   6   2   3    14150.97    15063.00    661.99 o 
   8   2   3     1200.04     1039.71    485.08 o 
  10   2   3     2191.16     2538.17     77.37 o 
  12   2   3       84.42      220.39     62.80 o 
  14   2   3     3648.65     3930.70    105.54 o 
  16   2   3     5240.94     5916.74    130.23 o 
  18   2   3      124.26      170.82     42.34 o 
  20   2   3     2568.96     2523.24     93.37 o 
  22   2   3     2957.79     3034.44     86.08 o 
  24   2   3     1818.04     1695.46    106.18 o 
  26   2   3      916.81      932.72     93.88 o 
  28   2   3      167.40      204.61     69.86 o 
  30   2   3      530.44      576.04    175.19 o 
  32   2   3     2257.80     2412.64    125.72 o 
  34   2   3      279.45      264.60     97.30 o 
  36   2   3     2309.35     2297.02    151.37 o 
  38   2   3      448.62      440.65    108.44 o 
  40   2   3      372.20      359.27    193.88 o 
  42   2   3      183.01      179.33    104.48 o 
  44   2   3      715.13      621.52    449.08 o 
 -41   3   3        4.28       35.27     66.43 o 
 -39   3   3      919.13      864.27    137.46 o 
 -37   3   3      259.96      258.86    136.89 o 
 -35   3   3      142.32      121.24     66.17 o 
 -33   3   3     1372.06     1433.29    169.08 o 
 -31   3   3     1385.01     1410.56    110.05 o 
 -29   3   3      140.29      202.58     89.83 o 
 -27   3   3      176.16      311.28    122.69 o 
 -25   3   3    32201.19    30296.51   1639.75 o 
 -23   3   3     3772.63     3642.27    328.84 o 
 -21   3   3      418.69      565.77    337.16 o 
 -19   3   3     1752.77     1716.51    174.47 o 
 -17   3   3      654.99     1901.46    794.52 o 
 -15   3   3      690.87     1410.60    729.09 o 
 -13   3   3     1059.83      997.57    113.62 o 
 -11   3   3     1565.10     1393.81     93.42 o 
  -9   3   3     1920.95     2292.48    465.94 o 
  -7   3   3     1982.76     2880.48    627.95 o 
  -3   3   3        0.27       74.80     49.60 o 
  -1   3   3     6461.08     6719.67    245.63 o 
   1   3   3     2106.77     2164.26    126.56 o 
   3   3   3        5.66       39.16     46.10 o 
   5   3   3     2296.34     2160.64    108.48 o 
   7   3   3     3989.38     4064.89    354.01 o 
   9   3   3       66.64      113.17     58.91 o 
  11   3   3     5639.72     5983.40    272.31 o 
  13   3   3      636.50      589.03    128.95 o 
  15   3   3       23.44       28.15     33.23 o 
  17   3   3     3641.17     3903.28    142.97 o 
  19   3   3        2.47       29.55     29.72 o 
  21   3   3      121.40      136.16     57.59 o 
  23   3   3        2.46       12.50     25.51 o 
  25   3   3      165.38      162.92     46.47 o 
  27   3   3     2866.78     2878.82     96.72 o 
  29   3   3        4.30       92.15     78.01 o 
  31   3   3        0.55       47.96     46.14 o 
  33   3   3        8.72       77.19     44.40 o 
  35   3   3      545.80      505.44    189.44 o 
  37   3   3      105.20      120.67     89.05 o 
  39   3   3      986.55      927.39    162.29 o 
  41   3   3      823.64      972.57    223.44 o 
 -36   4   3        3.90       49.57     51.23 o 
 -34   4   3      628.96      598.26    126.73 o 
 -32   4   3      224.68      192.90    167.35 o 
 -30   4   3       57.60       64.34     62.06 o 
 -28   4   3     1365.57     1243.94    213.66 o 
 -26   4   3      902.14      853.97    362.48 o 
 -24   4   3     1930.20     1859.78    254.66 o 
 -22   4   3      460.37      394.95    211.82 o 
 -20   4   3      145.10      199.60    135.26 o 
 -18   4   3      103.54       76.77    103.21 o 
 -16   4   3     2546.89     2555.94    270.47 o 
 -14   4   3     1468.36     1299.88    273.48 o 
 -12   4   3      931.77     1588.06    289.78 o 
 -10   4   3     2803.40     2519.69    230.85 o 
  -8   4   3     1591.95     1770.19    154.80 o 
  -6   4   3     2632.67     2640.31    186.13 o 
  -4   4   3       40.26       77.08     59.22 o 
  -2   4   3    16712.57    17296.95    570.34 o 
   0   4   3     3460.32     3260.56    227.45 o 
   2   4   3      334.43      433.24    174.15 o 
   4   4   3     7538.90     7934.90    363.78 o 
   6   4   3     2247.98     2249.33    204.11 o 
   8   4   3       44.59       75.17     62.36 o 
  10   4   3      411.72      441.49    169.16 o 
  12   4   3     4866.50     4790.26    286.79 o 
  14   4   3     4636.54     4328.91    253.02 o 
  16   4   3      423.62      491.41    197.72 o 
  18   4   3     7245.23     7223.39    313.41 o 
  20   4   3      102.16       65.06     41.41 o 
  22   4   3      836.06      826.95    120.16 o 
  24   4   3        0.65       39.85     43.98 o 
  26   4   3       20.29       82.23     37.94 o 
  28   4   3     6594.10     6265.44    324.31 o 
  30   4   3      354.64      285.44    122.73 o 
  32   4   3      811.10      857.28    294.85 o 
  34   4   3       26.96       39.71     56.81 o 
  36   4   3      279.30      218.76    131.26 o 
 -31   5   3        3.58       32.59     69.37 o 
 -29   5   3      605.34      579.91    398.06 o 
 -27   5   3      286.47      251.12    156.29 o 
 -25   5   3      682.79      647.69    398.28 o 
 -23   5   3      625.70     1177.54    263.64 o 
 -21   5   3     1408.82     1383.21    249.28 o 
 -19   5   3      105.34      140.45    126.63 o 
 -17   5   3      110.16       74.33    105.82 o 
 -15   5   3     2860.27     3694.70    636.85 o 
 -13   5   3      875.31      826.57    550.25 o 
 -11   5   3    11519.37    11347.94    714.80 o 
  -9   5   3     1461.84     1603.32    257.21 o 
  -7   5   3      159.54      378.24    215.73 o 
  -5   5   3        0.69       -3.92     70.80 o 
  -3   5   3     2920.29     2817.38    232.94 o 
  -1   5   3     2858.72     2812.68    588.77 o 
   1   5   3     2029.89     3940.79    582.92 o 
   3   5   3     4210.71     4405.81    295.46 o 
   5   5   3      663.98      697.94    276.63 o 
   7   5   3      395.23      897.36    350.02 o 
   9   5   3      182.88      126.93    109.12 o 
  11   5   3      434.96      345.97    196.10 o 
  13   5   3     3590.69     3603.94    252.76 o 
  15   5   3      166.86      213.36    101.78 o 
  17   5   3        3.28       38.34     67.26 o 
  19   5   3       32.25       22.36     45.58 o 
  21   5   3      396.49      336.83    176.06 o 
  23   5   3       30.37       20.27     41.95 o 
  25   5   3      335.85      236.29     96.91 o 
  27   5   3      444.58      381.90    218.71 o 
  29   5   3     1971.80     2018.17    228.75 o 
 -20   6   3     2386.64     2191.94    268.95 o 
 -18   6   3     4118.77     4132.44    375.68 o 
 -16   6   3      138.37       19.75    148.26 o 
 -14   6   3      464.70      392.96    351.23 o 
 -12   6   3      656.15      584.26    236.53 o 
 -10   6   3      315.48      289.89    167.49 o 
  -8   6   3      429.10      354.06    257.11 o 
  -6   6   3      383.23      307.79    278.87 o 
  -4   6   3      636.27      781.81    553.60 o 
  -2   6   3      128.51      198.09    426.14 o 
   0   6   3       40.65       95.35    101.87 o 
   2   6   3     1536.14     1437.58    303.35 o 
   4   6   3     2953.39     3627.47    367.86 o 
   6   6   3     5602.95     5556.16    423.13 o 
   8   6   3      496.67      288.42    192.81 o 
  10   6   3     3687.50     3448.61    346.90 o 
  12   6   3      395.45      508.49    435.95 o 
  14   6   3      880.36      887.09    212.59 o 
  16   6   3        3.95       49.98     76.54 o 
  18   6   3       51.78       93.72     84.46 o 
  20   6   3      263.64      195.80    183.83 o 
 -46   0   4       48.67       90.76     72.88 o 
 -44   0   4       21.24       41.39     53.23 o 
 -42   0   4      363.51      347.10    183.02 o 
 -40   0   4     3361.88     3627.68    325.46 o 
 -38   0   4      696.58      477.91    202.15 o 
 -36   0   4        1.12       44.33     57.14 o 
 -34   0   4     2586.88     2602.51    198.34 o 
 -32   0   4      583.15      673.09    320.37 o 
 -30   0   4      621.38      869.16    356.63 o 
 -28   0   4     4295.33     4237.95    271.29 o 
 -26   0   4     6645.62     6568.42    375.54 o 
 -24   0   4     5411.50     4804.17    221.72 o 
 -22   0   4        0.80       31.34     57.17 o 
 -20   0   4    24496.89    24892.28   1242.76 o 
 -18   0   4     8865.09     9482.93    322.70 o 
 -16   0   4    56123.05    60264.12    279.87 o 
 -14   0   4     2914.63     2683.22     76.44 o 
 -12   0   4    12636.97    12811.91    317.72 o 
 -10   0   4    28022.02    27413.29    574.08 o 
  -8   0   4      418.74      433.00     44.77 o 
  -6   0   4      936.36    12270.32    232.74 o 
  -4   0   4     1135.10     1068.85     56.07 o 
  -2   0   4     1980.36     1951.85     69.34 o 
   0   0   4     1581.71     1613.21     64.84 o 
   2   0   4    39951.29    38821.91    625.46 o 
   4   0   4   655848.44   552436.00  18364.45 o 
   6   0   4     8366.58     8363.45    102.13 o 
   8   0   4    13913.34    15442.75    181.98 o 
  10   0   4     5057.77     5321.93     92.84 o 
  12   0   4      983.54     1015.33     55.74 o 
  14   0   4     9842.03     9446.18    235.25 o 
  16   0   4     7835.24     7883.96    549.43 o 
  18   0   4     7549.25     7062.51    174.64 o 
  20   0   4      417.15      469.70     47.72 o 
  22   0   4     6805.64     7401.24    194.33 o 
  24   0   4      320.29      358.57     58.15 o 
  26   0   4     5648.14     5729.84    209.20 o 
  28   0   4    21046.89    22685.96    389.56 o 
  30   0   4     1765.62     1859.19    129.91 o 
  32   0   4     5803.58     6076.05    232.35 o 
  34   0   4      222.61      241.90    106.61 o 
  36   0   4       71.68       65.42     91.53 o 
  38   0   4     5088.60     5101.71    372.26 o 
  40   0   4     8904.25     9790.94    399.43 o 
  42   0   4      136.02      126.13    183.89 o 
  44   0   4     1480.58     1029.69   1192.96 o 
 -45   1   4      855.44      876.96    168.62 o 
 -43   1   4     1731.22     1786.02    189.89 o 
 -41   1   4       19.97       52.51     36.65 o 
 -39   1   4     4624.15     4796.88    281.05 o 
 -37   1   4     1263.73     1162.63    185.60 o 
 -35   1   4    11037.81    11184.88    440.53 o 
 -33   1   4       24.84       15.57     18.82 o 
 -31   1   4      163.93      167.54     40.03 o 
 -29   1   4     1072.85     1081.49     58.43 o 
 -27   1   4     6012.66     5998.26    188.15 o 
 -25   1   4     6712.55     6824.95    206.28 o 
 -23   1   4       42.42       68.61     29.11 o 
 -21   1   4     3048.02     3036.53    125.78 o 
 -19   1   4        5.85       49.90     23.71 o 
 -17   1   4    21434.35    23550.48    388.67 o 
 -15   1   4    16815.16    18104.15    345.26 o 
 -13   1   4     3010.33     3047.42    107.23 o 
 -11   1   4    15107.10    14616.54    291.11 o 
  -9   1   4     1353.24     1303.84     48.50 o 
  -7   1   4       28.47       30.92     15.88 o 
  -5   1   4      702.80      551.85     39.88 o 
  -3   1   4     3416.81     3537.80     74.49 o 
  -1   1   4    15020.78    14338.35    160.43 o 
   1   1   4     1374.39     1303.89     76.30 o 
   3   1   4      593.48      697.75     32.84 o 
   5   1   4     1666.35     3529.36    157.96 o 
   7   1   4     8735.97     8763.13     82.67 o 
   9   1   4     9529.62     9194.99     91.96 o 
  11   1   4     1389.31     1495.32     47.29 o 
  13   1   4    13896.46    13931.26    173.98 o 
  15   1   4     2259.59     2486.53     86.34 o 
  17   1   4     6622.03     6347.37    153.42 o 
  19   1   4     1067.22     1012.57     89.02 o 
  21   1   4      828.42      714.00     66.66 o 
  23   1   4      248.94      253.76     63.32 o 
  25   1   4       86.08      106.13     35.48 o 
  27   1   4     1539.75     1466.38     83.04 o 
  29   1   4      993.83      967.62     72.71 o 
  31   1   4     3890.15     3879.22    159.47 o 
  33   1   4     1104.59     1213.04    124.49 o 
  35   1   4     5817.23     6092.56    259.84 o 
  37   1   4      435.22      454.28    136.08 o 
  39   1   4     1089.65     1005.74    119.49 o 
  41   1   4      590.37      632.43    295.84 o 
  43   1   4     2143.24     1981.26    311.77 o 
 -44   2   4      161.31      190.14     82.37 o 
 -42   2   4     2143.57     2475.70    165.62 o 
 -40   2   4      145.34      123.79     76.89 o 
 -38   2   4        1.43       68.79     48.31 o 
 -36   2   4      418.84      443.08    190.40 o 
 -34   2   4        0.04       16.42     42.92 o 
 -32   2   4      730.24      774.37    221.79 o 
 -30   2   4     1852.75     1844.41    137.17 o 
 -28   2   4      137.31      106.23     27.43 o 
 -26   2   4     2943.59     2796.03    102.50 o 
 -24   2   4       98.84      143.90     44.38 o 
 -22   2   4     5633.81     5213.80    172.27 o 
 -20   2   4      356.12      317.09     77.44 o 
 -18   2   4    14260.65    14045.83    231.94 o 
 -16   2   4      484.30      392.24     45.00 o 
 -14   2   4      721.71      740.75     64.40 o 
 -12   2   4      882.25      960.02     66.42 o 
 -10   2   4     3151.24     3405.91     94.56 o 
  -8   2   4       38.65      625.89    503.04 o 
  -6   2   4     2694.52     4031.58    529.17 o 
  -4   2   4    24741.62    24746.02    324.92 o 
  -2   2   4     6420.42     6175.07    136.15 o 
   0   2   4      396.95     5005.32   1579.61 o 
   2   2   4       32.59       56.54     34.91 o 
   4   2   4     4272.78     4386.24    115.82 o 
   6   2   4    13598.79    13490.91    188.51 o 
   8   2   4     1391.73     1397.69     71.81 o 
  10   2   4    24346.38    25499.08    406.79 o 
  12   2   4    27242.55    29090.31    536.23 o 
  14   2   4     5215.32     5136.93    149.37 o 
  16   2   4      873.03      898.52     54.61 o 
  18   2   4      155.42      121.94     19.77 o 
  20   2   4      429.37      434.54    140.41 o 
  22   2   4      274.10      303.95    113.76 o 
  24   2   4     4199.43     4086.87    172.19 o 
  26   2   4     5697.34     5496.81    217.90 o 
  28   2   4     4497.61     4490.84    193.45 o 
  30   2   4      767.04      759.60    137.69 o 
  32   2   4     2675.03     2449.46    133.38 o 
  34   2   4     4598.53     4701.91    202.75 o 
  36   2   4     1135.46     1168.91    133.66 o 
  38   2   4     1099.48     1120.65    139.42 o 
  40   2   4       64.81       75.57     49.39 o 
  42   2   4     1345.41     1434.35    175.25 o 
 -41   3   4     1811.61     1898.65    173.61 o 
 -39   3   4      199.66      163.71     99.61 o 
 -37   3   4      387.05      337.53    177.61 o 
 -35   3   4      636.11      750.41    281.91 o 
 -33   3   4     3448.59     3374.18    246.02 o 
 -31   3   4     4148.10     4114.47    321.80 o 
 -29   3   4     3986.81     3917.66    301.37 o 
 -27   3   4     9896.27    10169.22    450.63 o 
 -25   3   4    13331.05    13747.11    541.19 o 
 -23   3   4      656.96      608.64    212.51 o 
 -21   3   4     3055.52     4086.61   1717.82 o 
 -19   3   4     4933.53     4684.47    230.67 o 
 -17   3   4     9478.50     8882.39    336.55 o 
 -15   3   4      342.46      641.62    227.36 o 
 -13   3   4       83.18       93.51     42.38 o 
 -11   3   4     1292.56     1492.58     98.39 o 
  -9   3   4    12024.24    13019.66    731.97 o 
  -7   3   4     2032.20     1981.50    162.31 o 
  -5   3   4      140.77      282.76    120.54 o 
  -3   3   4    15543.29    15063.03    411.22 o 
  -1   3   4     4452.24     4767.64    229.87 o 
   1   3   4     1451.34     1631.03    197.48 o 
   3   3   4      377.85      578.18    237.98 o 
   5   3   4     7426.29     7446.94    217.70 o 
   7   3   4    11189.55    11551.34    334.68 o 
   9   3   4     2905.33     2733.23    139.96 o 
  11   3   4      936.94     1607.02    206.20 o 
  13   3   4      126.61      271.92     76.77 o 
  15   3   4      111.24      140.95     40.66 o 
  17   3   4     4675.04     4874.34    168.87 o 
  19   3   4     2772.16     2820.06    112.46 o 
  21   3   4     2105.59     2123.12    101.36 o 
  23   3   4     1033.22      996.87     64.65 o 
  25   3   4     5093.37     4855.09    147.03 o 
  27   3   4      170.02      180.34     76.74 o 
  29   3   4        1.84       31.49     39.37 o 
  31   3   4     1463.36     1480.29    188.57 o 
  33   3   4       51.32       91.41     53.41 o 
  35   3   4      573.10      487.61    252.90 o 
  37   3   4      769.27      819.43    177.90 o 
  39   3   4     4612.23     4837.97    287.98 o 
 -36   4   4        6.93       40.99     61.99 o 
 -34   4   4      125.99      113.26     96.82 o 
 -32   4   4       21.20       44.20     63.03 o 
 -30   4   4      916.00      905.63    171.82 o 
 -28   4   4     1283.75     1193.68    164.10 o 
 -26   4   4      179.32      168.88    191.78 o 
 -24   4   4      532.93      567.24    219.08 o 
 -22   4   4        0.10       37.39     58.00 o 
 -20   4   4      559.59     2352.93    968.10 o 
 -18   4   4      866.18      645.15    399.82 o 
 -16   4   4       66.97       61.91     66.97 o 
 -14   4   4      331.80      281.74    107.00 o 
 -12   4   4      219.23      178.98     76.14 o 
 -10   4   4      233.21      195.84     73.82 o 
  -8   4   4     1574.58     1453.26    163.36 o 
  -6   4   4       28.89       61.34     61.52 o 
  -4   4   4     1156.13     2928.31   1319.95 o 
  -2   4   4     5229.70     7868.60   1434.11 o 
   0   4   4     1685.22     1771.85    151.00 o 
   2   4   4     2768.74     2493.64    188.94 o 
   4   4   4      834.03      877.59    339.99 o 
   6   4   4     5645.05     5189.24    277.92 o 
   8   4   4     1151.07     1048.75    153.41 o 
  10   4   4      108.14      136.28     75.69 o 
  12   4   4     1319.55     2428.18    657.91 o 
  14   4   4     1880.11     2296.90    406.21 o 
  16   4   4     1324.25     1286.55    115.84 o 
  18   4   4      535.20      629.24    116.52 o 
  20   4   4     2652.43     2559.87    171.20 o 
  22   4   4     2547.12     2637.10    172.61 o 
  24   4   4     1859.73     1733.63    108.45 o 
  26   4   4      512.92      542.63    200.18 o 
  28   4   4      272.78      296.03    108.45 o 
  30   4   4      844.73      792.23    194.71 o 
  32   4   4       78.69      151.86     87.84 o 
  34   4   4       54.60       55.96     44.83 o 
  36   4   4      416.47      275.64    195.73 o 
 -31   5   4       10.72       81.31     71.66 o 
 -29   5   4       88.34      154.29    122.53 o 
 -27   5   4      376.19      504.66    251.09 o 
 -25   5   4     3228.22     3343.25    500.76 o 
 -23   5   4     1259.12     1025.64    611.08 o 
 -21   5   4        7.72        3.36     97.26 o 
 -19   5   4      342.59      374.96    241.66 o 
 -17   5   4      281.05      307.72    209.51 o 
 -15   5   4     1938.37     2248.22    639.51 o 
 -13   5   4      459.27      412.16    257.41 o 
 -11   5   4     5776.48     5509.22    459.99 o 
  -9   5   4      313.98      335.73    138.36 o 
  -7   5   4       97.27      176.25    148.70 o 
  -5   5   4     1744.88     1620.15    188.78 o 
  -3   5   4     4241.12     4250.43    277.30 o 
  -1   5   4     9782.08     8948.66    460.00 o 
   1   5   4      445.05      861.61    345.23 o 
   3   5   4     2967.70     3170.26    285.95 o 
   5   5   4       88.34      142.45     93.25 o 
   7   5   4      304.58      279.07    145.66 o 
   9   5   4     4082.42    10459.00    855.82 o 
  11   5   4     2263.77     3287.33   1085.88 o 
  13   5   4     2794.69     2970.42    223.63 o 
  15   5   4      908.69      776.87    139.54 o 
  17   5   4     1780.07     1730.48    200.43 o 
  19   5   4      936.47      689.26    256.82 o 
  21   5   4      818.67      725.45    173.38 o 
  23   5   4       56.49       83.75     66.12 o 
  25   5   4      111.67      201.45    110.70 o 
  27   5   4      133.62      144.00     93.54 o 
  29   5   4      140.18      126.22     69.55 o 
 -20   6   4     1163.97     2320.13    661.02 o 
 -18   6   4       29.52      107.34    102.50 o 
 -16   6   4      379.73      342.83    306.62 o 
 -14   6   4      199.74      171.22    198.75 o 
 -12   6   4      809.88      837.59    538.80 o 
 -10   6   4        8.52     1191.82   1322.92 o 
  -8   6   4     1563.22     1642.87    345.14 o 
  -6   6   4      177.57      157.79    114.46 o 
  -4   6   4      776.93      780.26    557.04 o 
  -2   6   4      430.71      538.22    281.44 o 
   0   6   4      226.90      206.20    141.25 o 
   2   6   4       14.23       53.41     55.11 o 
   4   6   4     1556.43     2387.06    512.90 o 
   6   6   4      125.34       87.13     96.04 o 
   8   6   4        6.79      124.27    116.95 o 
  10   6   4        8.99       94.63     95.39 o 
  12   6   4      899.55      809.65    368.40 o 
  14   6   4      821.91      698.71    361.41 o 
  16   6   4      223.82      193.92    130.64 o 
  18   6   4      325.35      303.75    251.81 o 
 -45   1   5      559.12      494.51    249.51 o 
 -43   1   5      442.69      473.43    253.20 o 
 -41   1   5     2899.91     2807.58    224.53 o 
 -39   1   5      675.94      775.58    137.44 o 
 -37   1   5      706.84      691.75    249.35 o 
 -35   1   5      931.60      881.02    228.48 o 
 -33   1   5     2799.53     2585.32    149.37 o 
 -31   1   5        6.35       14.59      8.55 o 
 -29   1   5     1779.83     1696.34     68.91 o 
 -27   1   5    12551.14    12896.18    327.18 o 
 -25   1   5     4947.39     4866.98    146.52 o 
 -23   1   5     1025.42     1016.32     77.64 o 
 -21   1   5        7.77       29.53     19.73 o 
 -19   1   5     2998.88     2829.15     54.76 o 
 -17   1   5     5376.45     5567.21    109.61 o 
 -15   1   5       74.58       90.27     28.78 o 
 -13   1   5     8242.96     9750.40    211.49 o 
  -9   1   5     4666.04     5141.10    358.31 o 
  -7   1   5       52.67       90.62     18.77 o 
  -5   1   5     8375.02     8165.18    119.71 o 
  -3   1   5     4078.33     3629.75     78.86 o 
  -1   1   5     1392.47     1544.87    149.16 o 
   1   1   5    15983.66    16362.76    144.68 o 
   3   1   5        7.37       27.64     13.83 o 
   5   1   5    11406.89    11523.58    125.85 o 
   7   1   5    19714.10    20274.57    214.91 o 
   9   1   5      306.64      380.20     39.32 o 
  11   1   5      667.53      558.29     37.76 o 
  13   1   5     6506.01     6605.57    105.35 o 
  15   1   5       12.29       33.91     26.17 o 
  17   1   5      143.33      221.46     58.07 o 
  19   1   5     9042.38     9308.89    190.81 o 
  21   1   5      126.46      103.21     35.12 o 
  23   1   5     2133.78     2203.33    100.32 o 
  25   1   5     8009.77     8103.92    237.71 o 
  27   1   5     1475.12     1516.11     91.10 o 
  29   1   5      125.15      146.30     51.68 o 
  31   1   5       51.76       64.38     37.83 o 
  33   1   5      132.89      115.67     62.31 o 
  35   1   5     1120.23     1210.56    145.78 o 
  37   1   5       85.08      121.03     61.83 o 
  39   1   5     2496.38     2459.60    181.09 o 
  41   1   5     1253.76     1459.68    168.15 o 
  43   1   5        5.73      104.48    101.31 o 
 -42   2   5     1699.77     1611.60    171.38 o 
 -40   2   5      244.79      302.53    150.41 o 
 -38   2   5       24.16       -9.14     52.05 o 
 -36   2   5        0.04       46.84     49.97 o 
 -34   2   5       57.97       59.10     58.87 o 
 -32   2   5      472.23      559.15    204.88 o 
 -30   2   5      248.22      269.03     77.90 o 
 -28   2   5      173.31      148.74     28.51 o 
 -26   2   5      241.60      214.78     61.91 o 
 -24   2   5     1975.23     2007.99     73.80 o 
 -22   2   5     2281.80     2047.76    100.84 o 
 -20   2   5      689.73      682.60     61.99 o 
 -18   2   5     6014.50     5727.07    131.92 o 
 -16   2   5      332.05      258.49     64.36 o 
 -14   2   5     3243.02     3664.65    111.55 o 
 -12   2   5     1525.96     1475.46     60.79 o 
 -10   2   5      363.98      777.82    148.88 o 
  -8   2   5     1006.43     1025.69     45.06 o 
  -6   2   5      149.36      152.55     29.18 o 
  -4   2   5       10.10       62.56     18.93 o 
  -2   2   5     3931.12     4021.27     85.28 o 
   0   2   5     8605.01     8565.63    142.06 o 
   2   2   5     6166.92     6171.83    113.52 o 
   4   2   5      957.57      939.10     67.11 o 
   6   2   5    15765.45    15855.08    269.27 o 
   8   2   5     5700.08     6057.48    136.10 o 
  10   2   5      703.48      672.78     50.92 o 
  12   2   5     6173.84     6329.99    140.99 o 
  14   2   5     2323.87     2490.41     98.80 o 
  16   2   5    11709.97    12725.35    555.92 o 
  18   2   5     2341.18     2439.08    161.58 o 
  20   2   5     1657.15     1728.79    125.32 o 
  22   2   5      244.25      221.67     82.38 o 
  24   2   5     1790.93     1777.70    151.92 o 
  26   2   5     1333.43     1314.50    133.33 o 
  28   2   5        1.04       27.27     53.23 o 
  30   2   5       72.03      111.34     60.18 o 
  32   2   5     2101.25     2136.97    127.25 o 
  34   2   5     1322.78     1423.59    179.12 o 
  36   2   5      507.46      502.65    161.42 o 
  38   2   5     4148.74     4393.89    248.47 o 
  40   2   5     1816.90     1957.52    157.06 o 
  42   2   5     1153.78     1154.21    282.37 o 
 -41   3   5      228.23      201.48    136.22 o 
 -39   3   5      610.29      551.04    287.82 o 
 -37   3   5       84.82       84.31     73.51 o 
 -35   3   5      800.95      855.85    181.14 o 
 -33   3   5       37.21       49.53     55.21 o 
 -31   3   5      239.13      286.11    122.93 o 
 -29   3   5      353.86      316.74    147.01 o 
 -27   3   5     4439.28     4305.37    378.12 o 
 -25   3   5       29.85       38.43     90.84 o 
 -23   3   5      350.71      221.25    145.75 o 
 -21   3   5      171.39       99.49     51.93 o 
 -19   3   5        1.40       15.46     25.11 o 
 -17   3   5      602.33      648.71     91.98 o 
 -15   3   5     2361.54     2291.16    116.64 o 
 -13   3   5      404.75      391.53    133.03 o 
 -11   3   5     1272.68     1236.98     91.20 o 
  -9   3   5      666.81      776.78    145.15 o 
  -7   3   5      413.48      834.87    372.52 o 
  -5   3   5      788.44     1988.07    283.26 o 
  -3   3   5     1126.32     1341.33    225.90 o 
  -1   3   5     1138.61     1039.11    134.11 o 
   1   3   5     1157.72     2210.58   1027.56 o 
   3   3   5     2908.74     5537.87    942.23 o 
   5   3   5       73.43       94.89     61.42 o 
   7   3   5     7845.84     7790.80    199.72 o 
   9   3   5      824.06      721.96     77.51 o 
  11   3   5     3854.17     4098.59    140.96 o 
  13   3   5     1459.38     1553.97     90.59 o 
  15   3   5      159.00      181.41     58.60 o 
  17   3   5     6046.98     6476.19    200.02 o 
  19   3   5      475.21      504.28     69.13 o 
  21   3   5     3203.36     3206.71    126.69 o 
  23   3   5       33.38       25.15     12.59 o 
  25   3   5     1052.94     1024.75    135.65 o 
  27   3   5      134.75      112.88     52.85 o 
  29   3   5        2.21       26.62     48.10 o 
  31   3   5     7260.75     7354.61    355.71 o 
  33   3   5     1034.21     1114.69    239.00 o 
  35   3   5      566.01      405.73    253.56 o 
  37   3   5      187.53      149.72     81.52 o 
  39   3   5      394.21      290.16    179.41 o 
 -36   4   5     1035.84      919.01    397.15 o 
 -34   4   5     1227.97     1203.63    195.36 o 
 -32   4   5       68.50       70.72     90.57 o 
 -30   4   5      736.87      515.46    378.57 o 
 -28   4   5     1324.23     1573.17    340.94 o 
 -26   4   5      149.30      158.99    100.94 o 
 -24   4   5     8127.50     8418.25    515.77 o 
 -22   4   5     6459.13     6684.53    512.20 o 
 -20   4   5     4493.26     4297.87    544.91 o 
 -18   4   5        1.27       42.21     68.86 o 
 -16   4   5      319.07      258.44    116.98 o 
 -14   4   5      929.08      830.90    248.29 o 
 -12   4   5     3104.55     2722.03    149.01 o 
 -10   4   5     2071.16     2205.00    272.99 o 
  -8   4   5      772.55     2952.08   1241.51 o 
  -6   4   5     2765.73     2842.47    199.03 o 
  -4   4   5        1.04       70.85     51.32 o 
  -2   4   5      517.64     1602.75    383.81 o 
   0   4   5     3560.52     3364.30    265.71 o 
   2   4   5      681.34      650.26    286.92 o 
   4   4   5     2559.07     2878.41    242.26 o 
   6   4   5     1605.94     2010.36    303.44 o 
   8   4   5     5635.67     5440.33    326.28 o 
  10   4   5       55.01       97.90     58.47 o 
  12   4   5     4649.37     4721.57    249.28 o 
  14   4   5     4293.96     4640.62    181.78 o 
  16   4   5     1103.20     1164.99    156.90 o 
  18   4   5      291.90      382.73    145.38 o 
  20   4   5     3044.29     2967.40    158.81 o 
  22   4   5       98.10       94.36     48.66 o 
  24   4   5      442.75      470.82    173.35 o 
  26   4   5     1155.39     1200.96    193.82 o 
  28   4   5     2635.93     2613.75    204.38 o 
  30   4   5      801.21      775.22    303.38 o 
  32   4   5     2941.91     3081.03    193.27 o 
  34   4   5      725.87      698.32    315.19 o 
 -29   5   5      435.78      442.05    500.99 o 
 -27   5   5       10.16       47.83     97.80 o 
 -25   5   5     1616.67     1614.42    260.04 o 
 -23   5   5       16.04       95.64     91.90 o 
 -21   5   5      373.32      497.55    262.58 o 
 -19   5   5     1048.07      857.99    296.89 o 
 -17   5   5      545.30      612.91    468.86 o 
 -15   5   5     2103.45     2004.36    249.08 o 
 -13   5   5       21.33       62.48    145.58 o 
 -11   5   5       10.01       62.45     64.48 o 
  -9   5   5       43.55      149.55     99.19 o 
  -7   5   5     1044.44     2836.07    232.84 o 
  -5   5   5      586.72     1981.92    680.81 o 
  -3   5   5     1309.68     1018.69    210.30 o 
  -1   5   5     9103.84     8347.06    435.55 o 
   1   5   5      712.92     1213.52    428.91 o 
   3   5   5     1230.90     1375.36    220.03 o 
   5   5   5     3470.87     3202.14    236.20 o 
   7   5   5     2478.83     2461.71    221.02 o 
   9   5   5     2678.42     2422.15    204.24 o 
  11   5   5     1207.38     1174.21    220.86 o 
  13   5   5      220.38      183.98    138.16 o 
  15   5   5      325.55      257.76    138.47 o 
  17   5   5     5754.93     5691.08    301.50 o 
  19   5   5     1173.77     1074.59    145.08 o 
  21   5   5      256.38      192.73     92.69 o 
  23   5   5        3.97       26.27     61.85 o 
  25   5   5      696.23      510.46    299.23 o 
  27   5   5      935.52      875.89    239.41 o 
 -18   6   5      481.71      492.32    395.72 o 
 -16   6   5      425.20      251.92    292.11 o 
 -14   6   5     2125.26     2076.94    298.38 o 
 -12   6   5       66.50       70.00    136.15 o 
 -10   6   5       30.07      194.63    271.42 o 
  -8   6   5     2107.37     2143.39    307.06 o 
  -6   6   5      141.70      131.83    106.67 o 
  -4   6   5     1349.49     1462.11    278.37 o 
  -2   6   5     2380.05     2411.72    292.04 o 
   0   6   5      420.31      420.65    188.45 o 
   2   6   5      211.59      192.26    118.84 o 
   4   6   5      290.78      247.56    134.07 o 
   6   6   5     1671.16     2049.03    360.61 o 
   8   6   5       47.15       53.56     74.33 o 
  10   6   5        0.62       34.48     88.71 o 
  12   6   5      534.26      448.01    310.20 o 
  14   6   5      240.37      395.22    252.08 o 
  16   6   5       40.30       61.59     52.94 o 
 -44   0   6       84.18      110.02     97.49 o 
 -42   0   6       98.41      106.36    103.52 o 
 -40   0   6     6475.52     6768.37    540.08 o 
 -38   0   6     4137.52     4568.80    416.19 o 
 -36   0   6     2239.16     2462.28    215.40 o 
 -34   0   6    13843.21    13660.14    745.23 o 
 -32   0   6      416.14      435.33    252.85 o 
 -30   0   6      622.17      524.47    219.36 o 
 -28   0   6      124.54      127.27     70.16 o 
 -26   0   6     7871.10     7425.25    400.35 o 
 -24   0   6     6122.23     5896.70    309.93 o 
 -22   0   6     2535.42     2379.98     99.24 o 
 -20   0   6     9144.49     8910.55    214.73 o 
 -18   0   6       20.98       53.98     34.22 o 
 -16   0   6    13025.33    15007.27    425.68 o 
 -14   0   6    44098.90    51611.98   2085.97 o 
 -12   0   6    16624.48    16949.86    272.13 o 
 -10   0   6    12370.27    12632.71    276.87 o 
  -8   0   6     2360.17     2232.14     99.43 o 
  -6   0   6     2607.38     2772.16    101.71 o 
  -4   0   6     1129.54     1053.40     73.42 o 
  -2   0   6       12.94       26.35     19.61 o 
   0   0   6    13247.50    12679.33    229.34 o 
   2   0   6    21216.88    19820.51    224.12 o 
   4   0   6       26.53      129.98     40.86 o 
   6   0   6      405.49      389.96     67.24 o 
   8   0   6     2909.25     2566.01     78.59 o 
  10   0   6      178.95      182.53     58.23 o 
  12   0   6     1748.33     1723.12     88.06 o 
  14   0   6     9838.35     9586.02    486.72 o 
  16   0   6    14169.19    14731.52    416.20 o 
  18   0   6     4227.51     4243.50    155.43 o 
  20   0   6     2463.90     2460.51    121.00 o 
  22   0   6       60.73       55.14     30.77 o 
  24   0   6       68.09       92.18     40.01 o 
  26   0   6     2006.64     2017.85     64.32 o 
  28   0   6      137.10      147.65     50.20 o 
  30   0   6     2936.34     3068.64     94.24 o 
  32   0   6     6927.07     6597.23    434.24 o 
  34   0   6        1.50       16.45     68.82 o 
  36   0   6     2602.94     2654.57    272.72 o 
  38   0   6     1669.12     1800.26    221.06 o 
  40   0   6     3883.47     3648.29    405.51 o 
  42   0   6       14.28       42.65     80.67 o 
 -43   1   6      465.38      468.29    228.04 o 
 -41   1   6       29.40       69.61     49.43 o 
 -39   1   6     4207.29     4507.75    270.88 o 
 -37   1   6      191.66      235.39    102.31 o 
 -35   1   6      282.02      122.70     67.46 o 
 -33   1   6      107.12      115.13     51.44 o 
 -31   1   6     5730.52     5185.92    174.95 o 
 -29   1   6       33.60       23.92     15.35 o 
 -27   1   6     7670.45     7819.71    217.73 o 
 -25   1   6    13893.66    14313.70    398.54 o 
 -23   1   6      122.69      100.68     40.13 o 
 -21   1   6     3649.00     3522.82     75.23 o 
 -19   1   6      158.40      158.22     52.91 o 
 -17   1   6     4577.69     4886.17    138.24 o 
 -15   1   6       32.99       27.06     15.84 o 
 -13   1   6    11129.26    12522.95    216.25 o 
 -11   1   6     8742.94     9856.54    189.31 o 
  -9   1   6     2705.71     3984.72    390.77 o 
  -7   1   6    12956.92    12451.46    141.94 o 
  -5   1   6      574.97      602.51     34.25 o 
  -3   1   6     1116.91     1098.86     54.78 o 
  -1   1   6     2879.84     2732.12     74.34 o 
   1   1   6        7.85       15.15     12.96 o 
   3   1   6     8452.62     8268.34    101.86 o 
   5   1   6     5413.86     5284.06    147.88 o 
   7   1   6    38490.73    38926.36    721.59 o 
   9   1   6        0.36       16.67     15.82 o 
  11   1   6     2039.42     2029.74     71.69 o 
  13   1   6     1308.58     1233.46     47.38 o 
  15   1   6     7986.67     7966.93    135.97 o 
  17   1   6    10086.96     9752.57    190.71 o 
  19   1   6      150.30      134.26     40.31 o 
  21   1   6        1.45       35.09     35.17 o 
  23   1   6      981.34     1051.46     91.56 o 
  25   1   6      708.35      791.11    100.64 o 
  27   1   6     3704.06     3741.44    149.38 o 
  29   1   6     4058.45     4098.36    180.80 o 
  31   1   6     2024.23     2215.83    108.68 o 
  33   1   6      254.17      251.96    101.20 o 
  35   1   6     1432.29     1440.94    128.14 o 
  37   1   6        0.95       33.38     49.23 o 
  39   1   6       37.55       57.62     51.72 o 
  41   1   6    11054.17    11274.05    310.92 o 
  43   1   6       31.95       74.64    100.47 o 
 -42   2   6     3271.63     3258.61    181.43 o 
 -40   2   6      231.56      158.24     89.97 o 
 -38   2   6       51.43       62.35     62.00 o 
 -36   2   6     2000.49     1999.66    206.18 o 
 -34   2   6      105.62      111.45     56.15 o 
 -32   2   6     4837.86     5077.73    201.14 o 
 -30   2   6       72.06       91.70     52.54 o 
 -28   2   6     5827.13     5517.79    173.50 o 
 -26   2   6    18624.59    18419.12    395.22 o 
 -24   2   6    13904.23    13501.42    391.00 o 
 -22   2   6     4917.62     4769.81    208.96 o 
 -20   2   6     2167.21     2188.44     87.30 o 
 -18   2   6     8237.14     7810.81    221.15 o 
 -16   2   6      147.44      225.47     71.35 o 
 -14   2   6     8982.90     8618.54    216.42 o 
 -12   2   6      137.10      122.74     43.33 o 
 -10   2   6     1284.35     1116.03     78.28 o 
  -8   2   6      278.96      217.70     94.30 o 
  -6   2   6     1091.24     1186.28     90.50 o 
  -4   2   6     8096.46     8491.51    542.34 o 
  -2   2   6     2614.64     2634.35     82.35 o 
   0   2   6    13511.72    13701.41    255.72 o 
   2   2   6        0.66       13.80     21.45 o 
   4   2   6       45.26       75.87     28.97 o 
   6   2   6       76.30      126.05     39.20 o 
   8   2   6     2315.46     2908.61    287.05 o 
  10   2   6    25656.87    26317.92    368.94 o 
  12   2   6    10794.39    11760.94    204.57 o 
  14   2   6       34.42       44.30     17.70 o 
  16   2   6     1220.47     1380.12     55.96 o 
  18   2   6     1748.04     1771.17    113.98 o 
  20   2   6     2863.56     2833.30    155.10 o 
  22   2   6     1356.32     1410.23    104.62 o 
  24   2   6     3130.86     3400.37    181.11 o 
  26   2   6      373.23      427.60    168.74 o 
  28   2   6      763.09      876.24    156.59 o 
  30   2   6        8.69       50.74     39.21 o 
  32   2   6       11.48        4.72     43.93 o 
  34   2   6     2242.04     2367.63    160.37 o 
  36   2   6       86.05       81.74     59.18 o 
  38   2   6     2816.63     3105.09    256.58 o 
  40   2   6     1234.23     1248.59    158.83 o 
 -39   3   6      561.76      499.36    285.51 o 
 -37   3   6        0.95       64.49     65.57 o 
 -35   3   6       20.33       66.52     80.68 o 
 -33   3   6     4288.32     4254.27    388.20 o 
 -31   3   6       28.69       59.38     56.84 o 
 -29   3   6     2027.12     1932.52    203.76 o 
 -27   3   6      489.83      652.02    334.64 o 
 -25   3   6     1231.41     2301.95    474.18 o 
 -23   3   6     3053.10     2875.76    224.67 o 
 -21   3   6      409.08      356.06    104.69 o 
 -19   3   6    12213.62    10805.49    559.70 o 
 -17   3   6     2943.93     3263.36    378.18 o 
 -15   3   6     4588.44     4677.44    185.49 o 
 -13   3   6     2027.47     2023.31     98.77 o 
 -11   3   6        5.80       12.97     15.31 o 
  -9   3   6       11.77       38.00     27.58 o 
  -7   3   6       28.32       28.17     18.93 o 
  -5   3   6     4398.76     4405.20    241.31 o 
  -3   3   6     3891.05     4281.19    377.12 o 
  -1   3   6      608.03      680.61     91.78 o 
   1   3   6     7201.73     7392.00    198.34 o 
   3   3   6     1692.66     1929.56    126.08 o 
   5   3   6      179.74      216.36     74.07 o 
   7   3   6     2506.97     2226.49     94.23 o 
   9   3   6     8387.28    10474.11   1179.26 o 
  11   3   6     4149.00     4135.45    149.32 o 
  13   3   6      493.32      552.35     71.47 o 
  15   3   6     2881.39     2796.39    119.90 o 
  17   3   6      658.67      619.53     67.46 o 
  19   3   6     1088.47     1003.49     55.54 o 
  21   3   6     3412.63     3315.59    107.87 o 
  23   3   6      482.43      516.46    169.11 o 
  25   3   6     4551.52     4619.93    258.62 o 
  27   3   6      103.95      115.69     67.54 o 
  29   3   6     3147.12     3251.64    208.29 o 
  31   3   6       39.92       32.06     36.22 o 
  33   3   6     6625.18     6570.28    398.61 o 
  35   3   6     1077.90     1228.76    160.07 o 
  37   3   6       91.03       62.20     52.92 o 
 -34   4   6       50.61       42.55     55.68 o 
 -32   4   6      274.22      215.96    243.48 o 
 -30   4   6      923.33      859.90    567.18 o 
 -28   4   6     1328.73     1182.13    214.01 o 
 -26   4   6     1434.95     1143.10    547.84 o 
 -24   4   6       31.03       88.31    106.96 o 
 -22   4   6     6435.28     5332.33    558.46 o 
 -20   4   6     6935.65     6821.36    477.17 o 
 -18   4   6      438.86      598.16    159.30 o 
 -16   4   6       51.11       41.99     42.32 o 
 -14   4   6     3441.38     3420.94    215.58 o 
 -12   4   6      590.42      507.26    217.47 o 
 -10   4   6      487.37      458.43    122.69 o 
  -8   4   6        2.45       22.13     18.31 o 
  -6   4   6     1879.31     1786.45    175.90 o 
  -4   4   6      722.42     1784.02    719.74 o 
  -2   4   6     2427.27     3906.58    291.48 o 
   0   4   6        9.57      567.83    460.59 o 
   2   4   6     7297.33     7012.66    362.14 o 
   4   4   6     5428.96     5241.22    306.44 o 
   6   4   6     5022.39     5155.13    243.33 o 
   8   4   6      167.01      189.62     72.53 o 
  10   4   6      175.00      176.92     65.87 o 
  12   4   6      450.34      494.84    157.51 o 
  14   4   6     1645.10     1720.97    120.67 o 
  16   4   6     1716.31     1728.36    122.08 o 
  18   4   6      154.31      192.40     71.14 o 
  20   4   6      646.97      624.38    173.14 o 
  22   4   6      216.12      302.63    110.36 o 
  24   4   6       45.60       28.49     56.04 o 
  26   4   6      157.51      212.53    106.83 o 
  28   4   6       20.10       41.75     52.26 o 
  30   4   6     1183.21     1230.00    180.46 o 
  32   4   6     1657.23     1725.09    200.22 o 
  34   4   6       58.44       67.49     77.78 o 
 -27   5   6      166.62      154.10    129.28 o 
 -25   5   6     1015.61      867.84    648.58 o 
 -23   5   6       51.69       74.27    118.37 o 
 -21   5   6      917.88      825.02    538.76 o 
 -19   5   6      211.19      258.79    255.20 o 
 -17   5   6      121.57      129.45    119.50 o 
 -15   5   6      789.94      638.57    454.14 o 
 -13   5   6      749.51     1134.08    254.64 o 
 -11   5   6        3.02       48.05     69.37 o 
  -9   5   6      135.37      172.37     99.73 o 
  -7   5   6      743.41      707.32    296.62 o 
  -5   5   6      574.52      885.92    212.40 o 
  -3   5   6      415.37      432.24    196.53 o 
  -1   5   6      668.70      614.67    317.26 o 
   1   5   6     1273.32     1603.15    625.31 o 
   3   5   6      374.29      447.29    316.47 o 
   5   5   6      828.08      764.77    323.08 o 
   7   5   6      952.50      834.07    394.05 o 
   9   5   6     1227.47     1133.85    173.81 o 
  11   5   6      817.41      715.06    317.47 o 
  13   5   6      157.83      131.12     65.18 o 
  15   5   6       92.53      114.22     60.66 o 
  17   5   6     2510.39     2586.64    189.35 o 
  19   5   6      150.34      149.50     86.80 o 
  21   5   6       67.85       53.51     73.98 o 
  23   5   6      162.57      203.73    110.47 o 
  25   5   6      189.95      198.84    131.94 o 
  27   5   6      209.01      183.44    142.33 o 
 -16   6   6       23.18       59.96    134.10 o 
 -14   6   6      204.85      234.98    208.72 o 
 -12   6   6     2912.93     3094.60    302.70 o 
 -10   6   6      785.94      607.77    599.33 o 
  -8   6   6     4082.16     4253.06    289.75 o 
  -6   6   6     2315.89     2268.78    217.58 o 
  -4   6   6        3.48       62.25     95.05 o 
  -2   6   6      206.93      285.71    179.04 o 
   0   6   6       64.92      119.66    140.77 o 
   2   6   6      528.68      459.25    262.69 o 
   4   6   6        5.88       63.15    102.04 o 
   6   6   6      121.06      396.28    229.59 o 
   8   6   6      236.90      183.25    186.26 o 
  10   6   6      156.54       98.23     74.29 o 
  12   6   6       94.69      115.36    105.34 o 
  14   6   6        0.04       11.95     52.31 o 
 -43   1   7     1241.92     1137.86    241.86 o 
 -41   1   7     2284.72     2347.90    159.78 o 
 -39   1   7       67.90       67.54     58.56 o 
 -37   1   7        8.21       24.36     42.89 o 
 -35   1   7      327.69      422.87    139.35 o 
 -33   1   7       63.52      161.13     59.84 o 
 -31   1   7      589.01      586.92    201.51 o 
 -29   1   7      992.46      945.96     62.31 o 
 -27   1   7      456.17      553.14    132.19 o 
 -25   1   7      646.72      623.51     60.28 o 
 -23   1   7     2140.50     2049.19     57.37 o 
 -21   1   7      795.50      778.90     49.01 o 
 -19   1   7     3923.52     3817.87    150.23 o 
 -17   1   7     1973.49     1873.87     94.98 o 
 -15   1   7    12065.22    12413.67    197.49 o 
 -13   1   7    22926.66    23676.16    373.20 o 
 -11   1   7     3851.65     3604.12     94.89 o 
  -9   1   7      866.44      865.88     39.36 o 
  -7   1   7      370.12      341.59     48.59 o 
  -5   1   7     3235.66     3162.39     85.73 o 
  -3   1   7       27.23       89.41    163.98 o 
  -1   1   7      514.94     1070.69    244.28 o 
   1   1   7     9538.73    10427.49    423.33 o 
   3   1   7       49.27       88.66     25.39 o 
   5   1   7     2188.29     2242.97     62.40 o 
   7   1   7     5706.82     6790.43    565.18 o 
   9   1   7    46557.08    48085.47    615.40 o 
  11   1   7       48.63       27.92     15.86 o 
  13   1   7      195.28      219.20     47.38 o 
  15   1   7     6855.40     6921.59    123.94 o 
  17   1   7     1500.79     1343.01     44.10 o 
  19   1   7     1060.30     1129.83    161.28 o 
  21   1   7        7.07       35.56     25.95 o 
  23   1   7      195.63      210.63     63.09 o 
  25   1   7      129.17      140.52     45.75 o 
  27   1   7      173.36      211.74     83.73 o 
  29   1   7      723.58      793.28    133.94 o 
  31   1   7     2375.53     2562.23    156.56 o 
  33   1   7     1251.68     1267.55    249.74 o 
  35   1   7      183.63      174.64     85.63 o 
  37   1   7     3968.26     4225.48    294.28 o 
  39   1   7      942.93      833.98    374.00 o 
  41   1   7       91.14       62.02     63.56 o 
 -42   2   7     2334.49     2565.11    153.87 o 
 -40   2   7       86.97       76.95     42.98 o 
 -38   2   7      209.96      123.34     97.80 o 
 -36   2   7        0.39       28.23     35.49 o 
 -34   2   7      577.10      538.00    211.74 o 
 -32   2   7      484.16      488.31    130.84 o 
 -30   2   7     3005.44     3020.87    164.33 o 
 -28   2   7     9222.67     9062.95    384.41 o 
 -26   2   7    11544.74    11555.74    314.01 o 
 -24   2   7      380.62      437.42     79.09 o 
 -22   2   7     2485.16     2369.59    107.93 o 
 -20   2   7       67.70       60.82     27.71 o 
 -18   2   7     3264.44     3116.47    121.65 o 
 -16   2   7      125.17       95.39     50.77 o 
 -14   2   7     4083.84     3738.96    146.48 o 
 -12   2   7       27.45       95.85     31.07 o 
 -10   2   7     2447.66     2406.02    133.28 o 
  -8   2   7      187.36      260.52     79.58 o 
  -6   2   7    12081.20    13400.91    301.94 o 
  -4   2   7    10517.99    10236.20    270.10 o 
  -2   2   7     2337.53     2192.28    112.90 o 
   0   2   7       70.17       75.76     39.95 o 
   2   2   7     1747.16     1750.19     69.69 o 
   4   2   7     1556.63     1565.92     80.14 o 
   6   2   7      616.61      669.09     80.41 o 
   8   2   7      305.99      288.75     85.34 o 
  10   2   7    19298.99    18753.30    306.91 o 
  12   2   7      357.50      477.23     93.16 o 
  14   2   7     1754.02     1851.27     80.14 o 
  16   2   7        0.28       22.89     12.78 o 
  18   2   7       77.60       91.81     48.93 o 
  20   2   7     2117.29     2129.65    138.39 o 
  22   2   7      814.12      831.24    137.82 o 
  24   2   7     2600.76     2794.58    154.20 o 
  26   2   7      948.91      990.29    123.99 o 
  28   2   7     1386.31     1527.81    190.67 o 
  30   2   7      952.70     1084.84    157.60 o 
  32   2   7       51.64       45.37     46.00 o 
  34   2   7     1554.71     1672.12    147.71 o 
  36   2   7      801.68      673.56    208.75 o 
  38   2   7        1.07       45.11     53.54 o 
  40   2   7       17.80       55.97     54.64 o 
 -39   3   7      625.48      404.60    328.37 o 
 -37   3   7      502.51      449.01    303.62 o 
 -35   3   7     2080.52     2092.01    286.92 o 
 -33   3   7      162.30      171.60    149.97 o 
 -31   3   7        5.27       52.12     61.88 o 
 -29   3   7     1575.55     1708.39    265.91 o 
 -27   3   7      731.88      768.71    428.18 o 
 -25   3   7      706.03      751.39    318.13 o 
 -23   3   7       85.54      228.05    159.39 o 
 -21   3   7    23371.39    23211.46   1368.28 o 
 -19   3   7      322.33      291.05    121.83 o 
 -17   3   7       96.46      145.88     91.34 o 
 -15   3   7     2884.84     2749.60    215.41 o 
 -13   3   7      310.23     2557.41   1264.48 o 
 -11   3   7     1777.31     2336.16    958.66 o 
  -9   3   7        7.34       21.97     53.18 o 
  -7   3   7      697.44      977.88    343.29 o 
  -5   3   7       40.73       41.29     17.33 o 
  -3   3   7     1239.29     1201.88     71.84 o 
  -1   3   7       49.38       78.80     70.71 o 
   1   3   7        2.69      231.67    113.28 o 
   3   3   7     3329.94     3391.05    151.47 o 
   5   3   7     4608.39     5293.19    499.38 o 
   7   3   7       93.37      152.42     55.29 o 
   9   3   7      290.78      289.14     92.92 o 
  11   3   7     1011.80      921.73     98.48 o 
  13   3   7     2056.62     2026.89     85.45 o 
  15   3   7      186.92      176.88     57.44 o 
  17   3   7      183.50      220.10     59.37 o 
  19   3   7       93.51      108.73     43.55 o 
  21   3   7      385.67      442.72    142.28 o 
  23   3   7       11.13       39.49     47.95 o 
  25   3   7      142.94      140.49     74.51 o 
  27   3   7        1.05       54.84     42.94 o 
  29   3   7       60.36       71.21     57.99 o 
  31   3   7     2367.54     2452.75    188.55 o 
  33   3   7       69.22       64.85     70.99 o 
  35   3   7       16.04       38.30     79.09 o 
  37   3   7        0.09       24.65     47.30 o 
 -34   4   7     2096.46     1929.03    205.62 o 
 -32   4   7      237.19      208.18    110.85 o 
 -30   4   7       29.96       45.94     88.18 o 
 -28   4   7       72.57      110.56     74.91 o 
 -26   4   7      872.90      910.12    291.46 o 
 -24   4   7     3543.44     3612.73    378.37 o 
 -22   4   7     2643.92     2381.41    279.21 o 
 -20   4   7      825.35      655.40    219.21 o 
 -18   4   7     1319.44     1135.85    179.78 o 
 -16   4   7        0.81       18.87     52.98 o 
 -14   4   7      532.89      565.43    202.29 o 
 -12   4   7     3581.27     3633.58    253.32 o 
 -10   4   7     2379.60     4511.71   1406.42 o 
  -8   4   7     1364.36     4280.72   1353.01 o 
  -6   4   7     3784.00     3670.60    238.39 o 
  -4   4   7      275.55      332.99    143.36 o 
  -2   4   7      287.78      305.67    138.57 o 
   0   4   7      831.83      964.64    319.60 o 
   2   4   7    17810.99    18531.95    352.45 o 
   4   4   7      793.99      853.65    204.94 o 
   6   4   7      545.46      488.40    151.12 o 
   8   4   7     4757.84     4746.40    203.34 o 
  10   4   7     3374.41     3170.46    148.29 o 
  12   4   7      270.65      325.37    108.89 o 
  14   4   7      895.64      826.97    157.67 o 
  16   4   7     2234.40     2684.71    441.63 o 
  18   4   7     3087.92     3216.82    162.87 o 
  20   4   7     1469.60     1725.31    206.22 o 
  22   4   7     2421.39     2879.44    476.81 o 
  24   4   7       42.42       88.71     90.11 o 
  26   4   7       73.77       54.43     57.10 o 
  28   4   7      482.35      400.53    215.80 o 
  30   4   7      379.75      363.23    188.74 o 
  32   4   7     1999.34     1918.89    173.65 o 
 -27   5   7        0.04       57.10     95.66 o 
 -25   5   7     1308.73     1273.23    714.62 o 
 -23   5   7       25.79       10.06    111.40 o 
 -21   5   7     1992.64     2621.18    707.29 o 
 -19   5   7      988.61      749.24    490.82 o 
 -17   5   7      474.63      558.16    350.66 o 
 -15   5   7        0.25       82.02     72.29 o 
 -13   5   7      405.56     2533.71   1201.73 o 
 -11   5   7     3225.07     2982.40    246.12 o 
  -9   5   7      943.29      878.08    420.12 o 
  -7   5   7     4148.87     4116.03    290.73 o 
  -5   5   7      568.46      586.42    368.16 o 
  -3   5   7       94.41       96.05     86.04 o 
  -1   5   7      327.52      352.57    172.41 o 
   1   5   7     2757.55     3050.15    287.01 o 
   3   5   7      142.97      226.81    117.06 o 
   5   5   7       20.73       61.98     45.27 o 
   7   5   7     1391.63     1466.88    125.40 o 
   9   5   7      625.95      522.47    219.83 o 
  11   5   7      175.40      143.22     67.79 o 
  13   5   7        0.33       29.97     32.05 o 
  15   5   7       46.03       68.32     47.78 o 
  17   5   7     4255.11     4231.00    308.86 o 
  19   5   7       80.59      115.65     64.71 o 
  21   5   7      126.69       72.31     68.23 o 
  23   5   7        1.45       33.86     52.81 o 
  25   5   7       20.63       25.12     48.53 o 
 -14   6   7     2250.09     2266.75    382.92 o 
 -12   6   7     1099.78     1011.63    181.79 o 
 -10   6   7       71.50      163.58    137.48 o 
  -8   6   7      101.39       90.14     79.66 o 
  -6   6   7      323.58      362.06    174.50 o 
  -4   6   7      350.63      199.26    127.88 o 
  -2   6   7       13.82      221.45    145.79 o 
   0   6   7     1025.43     1108.30    248.31 o 
   2   6   7      216.90      175.83    139.83 o 
   4   6   7        0.04       25.79     87.44 o 
   6   6   7        0.59       48.03     66.58 o 
   8   6   7        6.34       29.97     99.94 o 
  10   6   7     2049.00     2188.79    196.71 o 
  12   6   7      132.29       99.07     66.69 o 
 -42   0   8      100.47      184.15    121.42 o 
 -40   0   8     1522.92     1585.15    265.69 o 
 -38   0   8      558.09      542.15    407.60 o 
 -36   0   8     6893.66     7056.38    532.09 o 
 -34   0   8        9.26       83.12     88.65 o 
 -32   0   8       30.41       92.37     55.68 o 
 -30   0   8     3216.52     2938.09    243.65 o 
 -28   0   8      774.11      834.57    153.52 o 
 -26   0   8     4434.09     4628.08    180.68 o 
 -24   0   8        6.49        6.64     18.04 o 
 -22   0   8    12682.89    12731.42    941.55 o 
 -20   0   8     3071.61     2946.56    175.10 o 
 -18   0   8     9752.51     9782.21    418.83 o 
 -16   0   8      592.22      714.09    116.38 o 
 -14   0   8     5761.22     6206.64    190.31 o 
 -12   0   8    32531.90    37181.47    701.09 o 
 -10   0   8     1521.28     1566.67     98.23 o 
  -8   0   8     4601.10     4503.09    189.64 o 
  -6   0   8     8692.64     8198.17    302.78 o 
  -4   0   8     1049.27      767.34     90.63 o 
  -2   0   8      387.78      470.34    244.37 o 
   0   0   8      885.36      809.72    128.95 o 
   2   0   8       25.45      111.41     43.66 o 
   4   0   8      539.29      504.21    136.96 o 
   6   0   8    53421.80    54246.36    888.46 o 
   8   0   8    56587.25    58599.28   3156.36 o 
  10   0   8    10350.63    10413.09    231.78 o 
  12   0   8    12722.96    13064.43    276.23 o 
  14   0   8     7428.48     7354.18    190.11 o 
  16   0   8       34.61       45.82     27.63 o 
  18   0   8    13624.50    13328.15    448.22 o 
  20   0   8     4689.84     4629.28    215.22 o 
  22   0   8     1219.74     1110.72     78.39 o 
  24   0   8     2277.80     2083.61    115.26 o 
  26   0   8     2635.26     2481.97     94.38 o 
  28   0   8        3.29        4.87     19.11 o 
  30   0   8     6619.67     6390.69    399.99 o 
  32   0   8    10572.90    10834.76    459.40 o 
  34   0   8      259.90      282.91    134.54 o 
  36   0   8     1270.00     1425.36    575.76 o 
  38   0   8      129.31      118.13    120.99 o 
  40   0   8      203.89      182.74    224.72 o 
 -41   1   8       53.95       46.34     49.12 o 
 -39   1   8     1974.05     1963.85    206.74 o 
 -37   1   8      268.89      190.07    111.42 o 
 -35   1   8     3520.63     3406.83    222.05 o 
 -33   1   8      161.07      218.75    113.07 o 
 -31   1   8     2797.49     2525.04    145.23 o 
 -29   1   8      249.21      304.19     79.51 o 
 -27   1   8      252.43      207.94     88.26 o 
 -25   1   8     3238.60     3121.40    111.56 o 
 -23   1   8     5447.86     5318.19    141.93 o 
 -21   1   8     6789.95     6824.60    215.16 o 
 -19   1   8      159.30      169.32     48.65 o 
 -17   1   8       42.59       27.06     17.90 o 
 -15   1   8      469.78      431.74     54.12 o 
 -13   1   8     7495.57     8492.72    155.36 o 
 -11   1   8    18451.31    18822.72    280.24 o 
  -9   1   8        9.47       46.31    115.33 o 
  -7   1   8     7545.72     7181.25    168.52 o 
  -5   1   8     1059.80     1084.73     64.55 o 
  -3   1   8        3.34        4.72     60.71 o 
  -1   1   8      145.20     2773.61    131.17 o 
   1   1   8     2367.53     2353.67     81.31 o 
   3   1   8    15845.23    15778.82    279.83 o 
   5   1   8      628.06      730.11     81.64 o 
   7   1   8        5.90       18.83     19.08 o 
   9   1   8        3.29       14.12     15.38 o 
  11   1   8     2012.19     1853.76     83.95 o 
  13   1   8     3182.64     3035.40    103.94 o 
  15   1   8     2439.62     2499.47     93.79 o 
  17   1   8     6720.31     7084.37    189.56 o 
  19   1   8     2764.37     2706.05    131.45 o 
  21   1   8     6235.15     5929.92    198.08 o 
  23   1   8      738.49      741.58    165.35 o 
  25   1   8       30.70       46.82     32.14 o 
  27   1   8      596.77      656.59    168.83 o 
  29   1   8      131.64      138.20     55.06 o 
  31   1   8     1005.36     1086.13    287.30 o 
  33   1   8       75.08       73.99     53.62 o 
  35   1   8     1650.86     1829.86    210.70 o 
  37   1   8       57.84      101.25     70.71 o 
  39   1   8     1372.32     1351.62    128.36 o 
 -40   2   8      142.76      120.43     77.34 o 
 -38   2   8     1236.08     1282.53    168.14 o 
 -36   2   8      348.63      471.55    173.21 o 
 -34   2   8      459.78      396.44    145.01 o 
 -32   2   8     1172.72     1207.53    130.43 o 
 -30   2   8      327.26      299.48    110.31 o 
 -28   2   8      844.90      913.47    113.69 o 
 -26   2   8     3445.36     3163.27    132.12 o 
 -24   2   8      264.50      437.71     81.02 o 
 -22   2   8       34.94       34.81     18.39 o 
 -20   2   8      105.75      228.85    212.26 o 
 -18   2   8    10185.80    10256.96    308.21 o 
 -16   2   8       23.59       71.99    226.93 o 
 -14   2   8     6144.03     6628.62    311.37 o 
 -12   2   8      176.31      209.45     74.47 o 
 -10   2   8      189.04      235.50     83.09 o 
  -8   2   8     6683.74     7319.74    294.41 o 
  -6   2   8     1359.54     1227.07    112.74 o 
  -4   2   8     2591.39     2238.96    136.15 o 
  -2   2   8     2039.31     1961.33    165.28 o 
   0   2   8    11724.55    12200.35    235.72 o 
   2   2   8     1145.32     1052.70     76.65 o 
   4   2   8      209.83      314.73    116.79 o 
   6   2   8       78.78       79.73     38.15 o 
   8   2   8     2288.85     2341.44    103.20 o 
  10   2   8    10904.05    11334.57    379.92 o 
  12   2   8        0.03        8.61     25.51 o 
  14   2   8     8710.94     8977.09    276.82 o 
  16   2   8     7004.51     7825.33    400.54 o 
  18   2   8      279.72      246.81     39.45 o 
  20   2   8      883.01      851.67    136.00 o 
  22   2   8      166.87      232.13     93.46 o 
  24   2   8      856.65      941.24    164.19 o 
  26   2   8       48.29       37.21     41.17 o 
  28   2   8     3470.34     3678.65    200.98 o 
  30   2   8      810.27      829.99    147.70 o 
  32   2   8     2377.22     2309.64    170.98 o 
  34   2   8      393.06      323.55    155.90 o 
  36   2   8     1001.19      816.03    475.96 o 
  38   2   8     1631.00     1794.51    170.98 o 
 -37   3   8     1568.92     1641.87    254.91 o 
 -35   3   8      382.36      322.93    280.03 o 
 -33   3   8     1369.55     1521.54    349.06 o 
 -31   3   8      232.64      257.72    115.82 o 
 -29   3   8     3908.31     4358.33    304.25 o 
 -27   3   8     2792.85     2849.09    215.17 o 
 -25   3   8     1259.39     1337.34    178.18 o 
 -23   3   8     2845.93     2679.03    171.52 o 
 -21   3   8     7516.53     6875.68    370.67 o 
 -19   3   8     1778.33     1623.11    112.64 o 
 -17   3   8     1034.66     1014.91    161.10 o 
 -15   3   8     4077.31     4987.32    681.69 o 
 -13   3   8     7462.19     6947.63    382.57 o 
 -11   3   8       22.00       39.77     36.38 o 
  -9   3   8       21.20       38.26     47.29 o 
  -7   3   8      442.99     4678.70   1501.89 o 
  -5   3   8     5434.06     7976.26   1342.80 o 
  -3   3   8     3226.22     3655.61    216.29 o 
  -1   3   8      462.54      423.45     45.47 o 
   1   3   8     2380.57     2201.36    116.80 o 
   3   3   8      748.88      784.16     88.50 o 
   5   3   8       75.43      145.85     63.67 o 
   7   3   8        0.42       32.25     24.44 o 
   9   3   8     4932.26     5097.32    197.75 o 
  11   3   8    15584.06    14962.36    548.53 o 
  13   3   8    10329.82    10128.55    309.52 o 
  15   3   8     1078.37     1142.95     80.46 o 
  17   3   8      600.35      586.73    162.57 o 
  19   3   8       40.07       61.71     36.80 o 
  21   3   8     1644.63     1814.41    154.74 o 
  23   3   8     3197.05     3431.72    221.54 o 
  25   3   8     1577.85     1560.93    185.12 o 
  27   3   8      762.15      847.23    163.54 o 
  29   3   8     1563.91     1457.68    172.05 o 
  31   3   8       19.32       67.41     56.83 o 
  33   3   8      805.82      744.92    328.04 o 
  35   3   8     1108.01     1097.56    190.73 o 
 -32   4   8      185.56      109.02    117.94 o 
 -30   4   8       14.80       -2.09     70.08 o 
 -28   4   8     1119.50     1132.40    245.65 o 
 -26   4   8      210.10      207.29    120.00 o 
 -24   4   8      109.42      132.25     86.90 o 
 -22   4   8     1232.43     1087.46    390.12 o 
 -20   4   8      224.67      140.41    123.17 o 
 -18   4   8      646.07     1060.41    279.38 o 
 -16   4   8     2160.90     2250.51    201.68 o 
 -14   4   8     2386.40     2066.47    194.20 o 
 -12   4   8     2593.49     2410.70    231.39 o 
 -10   4   8       67.51      895.32    505.96 o 
  -8   4   8        9.94       42.48     41.58 o 
  -6   4   8      109.46      100.16     47.95 o 
  -4   4   8     1615.93     1580.30     79.73 o 
  -2   4   8      171.93      150.75     79.64 o 
   0   4   8       89.94       83.34     44.01 o 
   2   4   8     3214.52     3058.00    164.26 o 
   4   4   8      214.92      229.84     80.19 o 
   6   4   8      633.02      691.53    212.01 o 
   8   4   8       45.37       64.99     43.48 o 
  10   4   8     3448.45     3485.00    178.02 o 
  12   4   8     1509.77     1940.42    438.90 o 
  14   4   8        5.16       19.81     35.73 o 
  16   4   8       29.82       55.54     39.86 o 
  18   4   8      104.36      105.75     56.14 o 
  20   4   8      844.87      805.86    239.26 o 
  22   4   8      199.58      177.59     92.10 o 
  24   4   8     1088.49     1096.23    209.01 o 
  26   4   8     2003.61     2083.33    212.38 o 
  28   4   8      636.72      548.56    289.83 o 
  30   4   8      285.75      203.43     97.50 o 
 -25   5   8        8.34       45.16     91.34 o 
 -23   5   8      882.14      992.08    503.10 o 
 -21   5   8     1292.23     1295.29    297.12 o 
 -19   5   8     2749.96     2409.74    262.81 o 
 -17   5   8      956.23      863.07    194.61 o 
 -15   5   8       29.74       86.04     68.50 o 
 -13   5   8       98.33      161.92    117.43 o 
 -11   5   8     1897.23     1659.66    187.67 o 
  -9   5   8     1407.86     1090.50    184.82 o 
  -7   5   8     2611.45     2871.08    263.91 o 
  -5   5   8       20.38       58.65     91.96 o 
  -3   5   8        5.95       21.30     69.69 o 
  -1   5   8      580.79      560.43    281.51 o 
   1   5   8     1914.70     1980.68    240.74 o 
   3   5   8     8684.46     9632.55    402.38 o 
   5   5   8      234.08      201.92     83.09 o 
   7   5   8      976.76     1030.71    142.01 o 
   9   5   8       33.68       34.22     63.39 o 
  11   5   8      258.54      208.89     95.18 o 
  13   5   8      753.48      648.28    130.20 o 
  15   5   8      910.78      784.14    318.88 o 
  17   5   8     4454.73     4729.03    372.66 o 
  19   5   8      213.95      158.81    126.39 o 
  21   5   8      718.06      492.47    267.17 o 
  23   5   8      149.91      115.04     79.38 o 
  -8   6   8      865.61      627.07    346.00 o 
  -6   6   8       12.63       35.28     67.89 o 
  -4   6   8     1361.98     1406.33    237.89 o 
  -2   6   8        3.95      112.00    105.05 o 
   0   6   8      544.56      423.47    388.62 o 
   2   6   8     1535.62     1754.44    194.29 o 
   4   6   8      581.75      451.79    256.18 o 
   6   6   8      372.10      333.27    176.39 o 
 -41   1   9      126.64       83.74     76.32 o 
 -39   1   9      694.81      588.91    132.63 o 
 -37   1   9     1131.74      925.73    160.69 o 
 -35   1   9     1289.30     1273.14    158.37 o 
 -33   1   9      400.52      372.46    204.11 o 
 -31   1   9       10.10       10.86     39.36 o 
 -29   1   9     3046.99     2908.91    162.09 o 
 -27   1   9      438.59      472.16    120.79 o 
 -25   1   9     2979.35     3023.66     89.28 o 
 -23   1   9     5945.71     5878.38    206.33 o 
 -21   1   9    10531.95    10998.50    311.18 o 
 -19   1   9     2431.04     2408.74     96.11 o 
 -17   1   9      906.10     1134.74    128.59 o 
 -15   1   9     4359.54     4422.38    268.16 o 
 -13   1   9     1544.95     1466.22     86.46 o 
 -11   1   9       63.31      102.71     47.54 o 
  -9   1   9     6521.22     6909.09    152.10 o 
  -7   1   9     3225.34     2970.08    107.26 o 
  -5   1   9     2553.43     2409.89    105.86 o 
  -3   1   9       26.61       10.84     40.10 o 
  -1   1   9     2520.95     1407.01    782.95 o 
   1   1   9     3625.19     3167.02    110.84 o 
   3   1   9     1114.70     1055.24     75.51 o 
   5   1   9     1738.32     1747.03     90.02 o 
   7   1   9     1240.85     1203.23     80.73 o 
   9   1   9     3053.26     3319.65    474.07 o 
  11   1   9     6548.74     6779.04    188.56 o 
  13   1   9       21.35       36.62     25.54 o 
  15   1   9     1349.06     1275.71     95.37 o 
  17   1   9      242.54      321.13     55.71 o 
  19   1   9     3016.70     2989.60    112.43 o 
  21   1   9      199.87      248.74    100.75 o 
  23   1   9     4885.78     5130.53    204.44 o 
  25   1   9      117.35      147.94     59.07 o 
  27   1   9      554.36      578.26    100.99 o 
  29   1   9     5687.81     5637.10    290.94 o 
  31   1   9     1060.23     1167.31    203.05 o 
  33   1   9       92.99      140.00     67.18 o 
  35   1   9       50.62       62.17     67.10 o 
  37   1   9      390.87      410.10    229.12 o 
 -38   2   9     1108.67     1149.79    211.07 o 
 -36   2   9      285.11      361.44    172.42 o 
 -34   2   9      307.86      277.97    148.09 o 
 -32   2   9      208.33      201.16    119.42 o 
 -30   2   9       48.37      102.33     50.53 o 
 -28   2   9     2337.64     2290.31    122.68 o 
 -26   2   9     2643.20     2665.54    127.07 o 
 -24   2   9      362.60      365.93     58.69 o 
 -22   2   9       39.70       32.93     28.21 o 
 -20   2   9        0.15        6.76     24.73 o 
 -18   2   9      716.74      711.46     95.23 o 
 -16   2   9      606.86      636.25    110.08 o 
 -14   2   9     9007.42     9079.32    322.61 o 
 -12   2   9      123.61      139.30     71.02 o 
 -10   2   9     4248.79     4484.71    394.97 o 
  -8   2   9      259.09      256.68     91.89 o 
  -6   2   9       20.50      396.68    324.90 o 
  -4   2   9      349.06      496.89    157.22 o 
  -2   2   9      139.55     1001.42    528.22 o 
   0   2   9      612.72     1970.35    483.47 o 
   2   2   9      182.98      314.76     82.39 o 
   4   2   9     2771.22     3019.40    146.69 o 
   6   2   9     1959.50     2186.22    135.10 o 
   8   2   9      420.88      423.05     57.93 o 
  10   2   9     2588.28     2160.07    177.50 o 
  12   2   9     1265.38     1310.46     79.37 o 
  14   2   9     1955.11     1845.95    112.37 o 
  16   2   9       37.72       43.21     19.92 o 
  18   2   9       66.34       84.03     34.06 o 
  20   2   9     1934.36     1914.50    130.15 o 
  22   2   9      629.99      693.44    146.28 o 
  24   2   9     1292.86     1408.55    144.89 o 
  26   2   9      713.48      677.13    130.79 o 
  28   2   9      339.93      334.70    136.11 o 
  30   2   9      418.84      405.93    117.80 o 
  32   2   9      404.28      352.40    194.76 o 
  34   2   9       43.36       51.66     56.27 o 
  36   2   9      591.06      438.68    326.07 o 
 -35   3   9      802.82      632.27    331.35 o 
 -33   3   9        9.80       63.46     71.45 o 
 -31   3   9       12.79       25.63     45.96 o 
 -29   3   9        1.22       54.71     48.86 o 
 -27   3   9       52.32       94.80     65.76 o 
 -25   3   9      382.46      364.23    111.82 o 
 -23   3   9      425.59     1159.35    325.49 o 
 -21   3   9      550.31      534.70    199.97 o 
 -19   3   9      759.92      796.90    207.61 o 
 -17   3   9      922.26      865.78    264.09 o 
 -15   3   9      629.95      610.18    215.47 o 
 -13   3   9      163.48      165.85     73.66 o 
 -11   3   9      944.44     1152.98    275.02 o 
  -9   3   9        7.71       61.88     54.65 o 
  -7   3   9      256.22      303.57    122.06 o 
  -5   3   9      647.05      786.55    234.33 o 
  -3   3   9      441.46      984.53    184.61 o 
  -1   3   9       67.84      114.45     45.89 o 
   1   3   9      120.35       98.45     43.91 o 
   3   3   9        2.71       14.07     24.71 o 
   5   3   9     1686.30     2229.56    305.32 o 
   7   3   9     1864.29     1754.41    132.67 o 
   9   3   9        0.02       19.18     78.74 o 
  11   3   9     7652.94     7497.49    222.71 o 
  13   3   9     3458.44     3290.49    146.66 o 
  15   3   9     2592.80     2516.93    156.26 o 
  17   3   9        0.30       22.51     29.68 o 
  19   3   9      348.14      348.28    148.94 o 
  21   3   9     1283.94     1479.83    166.65 o 
  23   3   9        0.01       32.94     35.39 o 
  25   3   9      279.08      275.73    128.09 o 
  27   3   9      501.80      399.25    174.65 o 
  29   3   9      143.47      116.96     80.96 o 
  31   3   9      142.51      162.93     97.61 o 
  33   3   9       80.27       97.34     66.29 o 
 -30   4   9      195.38      198.17    133.35 o 
 -28   4   9       32.83       41.94     59.35 o 
 -26   4   9       55.56       34.73     42.08 o 
 -24   4   9      123.36      118.16     82.32 o 
 -22   4   9      710.13      762.32    150.45 o 
 -20   4   9     3670.75     3631.45    245.47 o 
 -18   4   9     8339.44     8237.01    398.28 o 
 -16   4   9        6.08       24.57     49.86 o 
 -14   4   9       38.94       96.47     71.18 o 
 -12   4   9     1010.39     1538.00    323.09 o 
 -10   4   9     1956.88     1558.95    249.32 o 
  -8   4   9     3656.61     3455.83    214.08 o 
  -6   4   9      333.33      364.94    128.55 o 
  -4   4   9      120.51      273.32    201.32 o 
  -2   4   9      220.24      391.59    166.68 o 
   0   4   9        5.88       22.12     22.19 o 
   2   4   9     1476.51     1356.86     93.19 o 
   4   4   9     3901.07     4046.07    191.44 o 
   6   4   9       30.16       31.09     26.14 o 
   8   4   9     2323.92     2527.01    178.49 o 
  10   4   9      293.07      280.26    114.07 o 
  12   4   9     1021.58      929.52    266.70 o 
  14   4   9       24.49       39.40     54.79 o 
  16   4   9     6618.45     6385.66    352.10 o 
  18   4   9      897.53      962.27    349.82 o 
  20   4   9      409.06      446.23    206.37 o 
  22   4   9      487.31      440.31    206.30 o 
  24   4   9     1046.42      994.86    303.03 o 
  26   4   9      177.63      123.76     99.80 o 
  28   4   9      365.77      342.15    219.87 o 
 -23   5   9       63.86       94.60    137.26 o 
 -21   5   9     1638.61     1436.63    239.14 o 
 -19   5   9       48.30       52.55     46.39 o 
 -17   5   9      216.07      302.36    191.60 o 
 -15   5   9       98.33      146.17     90.77 o 
 -13   5   9      277.60      226.51    159.79 o 
 -11   5   9     1203.49     1150.08    266.04 o 
  -9   5   9      293.01      326.99    219.21 o 
  -7   5   9      290.10      257.86    160.72 o 
  -5   5   9      180.05      332.53    199.09 o 
  -3   5   9     1420.63     1267.48    173.82 o 
  -1   5   9      680.89      502.47    211.72 o 
   1   5   9      302.93      244.20    124.96 o 
   3   5   9     4595.06     4291.78    322.16 o 
   5   5   9      424.69      360.07    180.74 o 
   7   5   9      338.14      428.66    212.45 o 
   9   5   9        0.92       40.48     75.04 o 
  11   5   9       38.78       79.94    163.88 o 
  13   5   9     1932.45     2047.15    204.96 o 
  15   5   9      521.06      362.90    250.90 o 
  17   5   9      263.03      244.46    137.78 o 
  19   5   9      243.42      237.05    153.33 o 
 -40   0  10      983.29     1210.69    189.81 o 
 -38   0  10       15.98       47.73     75.70 o 
 -36   0  10    10170.48    10948.28    533.41 o 
 -34   0  10     1145.64      941.69    546.39 o 
 -32   0  10     3023.38     3292.05    305.86 o 
 -30   0  10     1454.71     1225.06    191.00 o 
 -28   0  10        4.25       33.79     47.97 o 
 -26   0  10      571.38      633.52     74.97 o 
 -24   0  10      178.66      139.39     80.34 o 
 -22   0  10     5431.67     5162.93    302.81 o 
 -20   0  10    11345.34    11154.63    577.87 o 
 -18   0  10     1198.00     1213.36    153.53 o 
 -16   0  10     4285.39     4586.79    284.02 o 
 -14   0  10      184.05      220.37    107.89 o 
 -12   0  10      311.75     3938.48    352.42 o 
 -10   0  10     3557.41     3938.40    238.13 o 
  -8   0  10    17563.67    17565.69    520.31 o 
  -6   0  10     2937.32     3924.68    250.08 o 
  -4   0  10     2072.87     1932.52    165.30 o 
  -2   0  10     1468.59     1331.36    117.86 o 
   0   0  10      680.67      716.53    128.32 o 
   2   0  10       23.91       25.88     30.02 o 
   4   0  10     9472.88     9385.57    420.35 o 
   6   0  10    17021.17    17573.09    708.76 o 
   8   0  10       12.76       46.24     55.55 o 
  10   0  10      718.53      764.58    296.69 o 
  12   0  10     2032.70     1922.87    135.90 o 
  14   0  10      924.63      876.10    129.70 o 
  16   0  10     1302.91     1260.75     80.28 o 
  18   0  10      938.61      955.74     97.16 o 
  20   0  10     9297.24     9351.77    311.07 o 
  22   0  10      131.11      106.89     61.26 o 
  24   0  10     6937.04     6334.97    307.37 o 
  26   0  10     2313.20     2511.81    656.85 o 
  28   0  10       24.49       54.40     54.24 o 
  30   0  10     1218.85     1265.59    566.44 o 
  32   0  10      255.46      249.65    156.63 o 
  34   0  10     1473.88     1728.48    257.56 o 
  36   0  10     2159.50     2336.39    240.94 o 
 -39   1  10      822.73      971.49    150.20 o 
 -37   1  10      889.70      936.34    148.92 o 
 -35   1  10     4195.31     4494.93    335.47 o 
 -33   1  10      674.37      711.03    122.74 o 
 -31   1  10        3.86       50.23     38.42 o 
 -29   1  10      679.90      747.89    255.30 o 
 -27   1  10     3028.15     3010.29    158.18 o 
 -25   1  10       53.44       69.46     29.61 o 
 -23   1  10    11350.92    11556.89    269.85 o 
 -21   1  10     8226.92     8035.59    183.61 o 
 -19   1  10       38.76       43.28     23.46 o 
 -17   1  10     5567.52     5496.76    187.98 o 
 -15   1  10     8388.52     7825.73    451.35 o 
 -13   1  10        1.18       20.62     15.75 o 
 -11   1  10       82.17       72.27     23.14 o 
  -9   1  10     6551.13     6370.44    198.78 o 
  -7   1  10     4173.05     3982.47    147.38 o 
  -5   1  10     3364.40     3225.80    129.19 o 
  -3   1  10     2014.40     1700.97    129.01 o 
  -1   1  10      380.48     1370.44    215.35 o 
   1   1  10      462.40      707.11    159.06 o 
   3   1  10     3150.28     2881.04    132.96 o 
   5   1  10       18.76       55.09    103.64 o 
   7   1  10     8041.98     8151.10    279.49 o 
   9   1  10      786.70     1192.77    234.44 o 
  11   1  10     2954.87     2984.15    116.61 o 
  13   1  10      210.06      201.92     59.54 o 
  15   1  10       34.89       35.54     30.50 o 
  17   1  10     2348.32     2281.84    118.51 o 
  19   1  10     2248.36     2298.97     91.97 o 
  21   1  10     3765.13     3531.75    116.82 o 
  23   1  10       45.31       53.03     59.23 o 
  25   1  10      295.81      246.72     63.64 o 
  27   1  10      300.29      330.92    155.67 o 
  29   1  10       17.72       67.60     52.68 o 
  31   1  10     2814.38     2907.12    214.42 o 
  33   1  10      613.62      520.12    213.01 o 
  35   1  10     1442.70     1475.72    209.48 o 
  37   1  10        0.07       28.52     62.76 o 
 -36   2  10       89.58      107.76    102.50 o 
 -34   2  10        3.13       54.16     61.74 o 
 -32   2  10     1842.51     1893.71    321.44 o 
 -30   2  10      788.29     1078.45    396.10 o 
 -28   2  10     1035.46      887.27    143.32 o 
 -26   2  10      215.55     1005.95    464.52 o 
 -24   2  10     4836.69     4553.32    222.83 o 
 -22   2  10     3944.13     3950.11    198.62 o 
 -20   2  10     2614.84     2478.68    153.54 o 
 -18   2  10     4910.68     4937.56    203.11 o 
 -16   2  10     5621.79     5487.63    243.82 o 
 -14   2  10     3205.99     3287.93    233.12 o 
 -12   2  10       87.01      931.36    778.85 o 
 -10   2  10     9232.59     9686.13    352.68 o 
  -8   2  10      306.65      583.29    196.31 o 
  -6   2  10      284.81      967.74    387.25 o 
  -4   2  10       71.53       62.58     39.78 o 
  -2   2  10       83.77      103.45     43.23 o 
   0   2  10     3889.03     3780.65    212.87 o 
   2   2  10       21.38       55.55     48.53 o 
   4   2  10     1268.52     1304.23    118.54 o 
   6   2  10       34.75       38.30     26.94 o 
   8   2  10      195.31      244.88     96.71 o 
  10   2  10     1176.19     1045.22     78.05 o 
  12   2  10       23.32       21.29     17.47 o 
  14   2  10    15667.07    16020.86    360.35 o 
  16   2  10     8862.21     9259.23    245.15 o 
  18   2  10     1022.54      981.15     75.91 o 
  20   2  10       15.50       52.99     46.75 o 
  22   2  10      257.92      335.88    108.73 o 
  24   2  10     3046.49     3269.34    222.27 o 
  26   2  10       50.35       59.42     53.67 o 
  28   2  10     1205.63     1321.18    203.28 o 
  30   2  10        0.48       18.38     42.70 o 
  32   2  10       86.62       97.61     88.03 o 
  34   2  10      544.01      496.33    272.42 o 
 -33   3  10      762.06      674.25    645.94 o 
 -31   3  10       39.06      127.96    127.90 o 
 -29   3  10     4250.62     4225.27    369.24 o 
 -27   3  10      700.76      747.95    138.04 o 
 -25   3  10     3276.56     3194.26    221.61 o 
 -23   3  10       54.23       54.65     67.56 o 
 -21   3  10     1175.81     1348.30    131.54 o 
 -19   3  10      210.09      242.53     92.17 o 
 -17   3  10      848.90      801.74    123.02 o 
 -15   3  10    10405.11    10934.74    553.77 o 
 -13   3  10     1980.52     1924.37    207.54 o 
 -11   3  10     3857.93     4950.81    723.72 o 
  -9   3  10      301.41      329.84    117.82 o 
  -7   3  10      108.88      114.78     53.84 o 
  -5   3  10     2866.08     2468.80    228.36 o 
  -3   3  10      105.77       74.60     75.32 o 
  -1   3  10     7593.45     7353.15    280.40 o 
   1   3  10      327.05      334.60     65.42 o 
   3   3  10      250.92     1159.42    459.51 o 
   5   3  10     1787.97     2374.53    391.11 o 
   7   3  10     2175.42     2235.29    106.94 o 
   9   3  10       66.35       58.18     43.79 o 
  11   3  10     1394.42     1639.37    375.94 o 
  13   3  10     6398.08     6948.82    384.86 o 
  15   3  10     1187.17     1240.10    121.11 o 
  17   3  10        0.47       16.34     53.44 o 
  19   3  10        8.54       32.78     44.20 o 
  21   3  10       40.36       61.37     46.62 o 
  23   3  10     1196.62     1425.90    165.15 o 
  25   3  10      747.02      664.09    162.50 o 
  27   3  10      291.65      230.54    139.63 o 
  29   3  10     1282.90     1396.72    213.81 o 
  31   3  10       13.79       38.96     48.64 o 
 -28   4  10      643.52      613.19    297.68 o 
 -26   4  10     1944.73     1982.03    196.86 o 
 -24   4  10      937.10      979.27    300.15 o 
 -22   4  10      179.19      145.68     88.04 o 
 -20   4  10      672.77      566.16    347.44 o 
 -18   4  10     2478.50     2322.15    228.11 o 
 -16   4  10     7469.35     7272.52    405.59 o 
 -14   4  10      149.25      194.40     84.68 o 
 -12   4  10        5.83       56.27     54.98 o 
 -10   4  10     1510.37     1386.35    159.38 o 
  -8   4  10     1038.63     1144.55    169.08 o 
  -6   4  10      239.93      222.04    115.22 o 
  -4   4  10        5.71       43.10     49.12 o 
  -2   4  10     1641.75     1612.28    240.70 o 
   0   4  10     1899.63     1997.26    149.97 o 
   2   4  10      534.18      414.15    198.86 o 
   4   4  10        6.60       11.37     42.77 o 
   6   4  10     5506.65     5295.69    246.22 o 
   8   4  10     1979.51     1881.54    139.87 o 
  10   4  10      692.24      631.58    103.17 o 
  12   4  10      562.86      505.23    167.30 o 
  14   4  10     1106.78     1109.99    136.49 o 
  16   4  10     1702.66     1770.66    181.91 o 
  18   4  10      597.36      574.40    295.20 o 
  20   4  10       41.24       61.16     56.34 o 
  22   4  10      795.97      579.76    296.88 o 
  24   4  10      512.43      461.57    259.25 o 
  26   4  10      256.88      223.05    108.72 o 
 -19   5  10      327.89      269.55    181.14 o 
 -17   5  10     1196.41     1041.22    395.29 o 
 -15   5  10       25.34       50.14     70.75 o 
 -13   5  10      897.90     1217.43    268.21 o 
 -11   5  10     1201.00      893.97    386.45 o 
  -9   5  10     1398.00     1288.03    187.70 o 
  -7   5  10       50.43      131.07     76.35 o 
  -5   5  10      101.82      462.08    404.10 o 
  -3   5  10      547.36      480.35    246.26 o 
  -1   5  10      448.84      391.65    195.99 o 
   1   5  10      493.26      340.92    170.11 o 
   3   5  10       95.86       87.13     79.96 o 
   5   5  10        1.90       79.23     61.38 o 
   7   5  10      429.25      366.89    199.61 o 
   9   5  10       13.26       65.44     56.33 o 
  11   5  10        2.50       45.68     72.81 o 
  13   5  10       51.31       92.45     81.87 o 
  15   5  10       40.90       83.31     93.04 o 
 -37   1  11     3066.52     3522.77    219.21 o 
 -35   1  11      295.80      289.72    195.67 o 
 -33   1  11       73.31      350.70    421.91 o 
 -31   1  11      554.34      854.76    185.50 o 
 -29   1  11      477.35      585.82    203.39 o 
 -27   1  11      530.03      405.51    135.06 o 
 -25   1  11     2610.38     2607.35    125.65 o 
 -23   1  11      141.31      169.65     68.80 o 
 -21   1  11     1267.23     1242.57     79.48 o 
 -19   1  11      835.86      766.78    142.06 o 
 -17   1  11      679.39      607.07     64.79 o 
 -15   1  11     1590.89     1615.94     90.13 o 
 -13   1  11     1261.11     1327.60    129.30 o 
 -11   1  11     4859.54     4879.74    174.21 o 
  -9   1  11    10383.16    11400.28    334.94 o 
  -7   1  11     1549.57     1707.05    102.65 o 
  -5   1  11       26.55       41.58     35.58 o 
  -3   1  11       40.47       65.15     42.02 o 
  -1   1  11     2829.84     3993.09    806.02 o 
   1   1  11       16.57       15.73     27.58 o 
   3   1  11      161.93      166.07     65.61 o 
   5   1  11     1124.57     1059.49    130.56 o 
   7   1  11       75.86       87.27     45.20 o 
   9   1  11       10.20       26.51     41.31 o 
  11   1  11     4441.00     4010.34    457.26 o 
  13   1  11     6625.24     6802.68    228.72 o 
  15   1  11     3748.63     3724.45    146.77 o 
  17   1  11       20.18       26.01     33.67 o 
  19   1  11     1227.34     1379.79     96.71 o 
  21   1  11      932.70     1055.00    126.51 o 
  23   1  11        1.16       31.01     33.54 o 
  25   1  11       52.96       51.63     41.14 o 
  27   1  11       19.04       26.07     42.81 o 
  29   1  11      101.10       79.82     69.70 o 
  31   1  11      283.33      208.51    115.67 o 
  33   1  11       47.50       65.49     75.98 o 
 -36   2  11       19.23       43.95     60.38 o 
 -34   2  11        8.31       78.84     70.75 o 
 -32   2  11        4.38       88.24     84.95 o 
 -30   2  11      221.59      258.99    157.15 o 
 -28   2  11      384.23      427.50    215.24 o 
 -26   2  11     1358.56     1183.60    161.17 o 
 -24   2  11     6962.49     6379.73    304.54 o 
 -22   2  11     2794.79     3934.79    562.76 o 
 -20   2  11     2215.65     2571.51    213.45 o 
 -18   2  11      723.98      979.64    209.50 o 
 -16   2  11      225.29      213.75     83.63 o 
 -14   2  11     3196.54     3146.19    227.67 o 
 -12   2  11       76.41       70.07     68.49 o 
 -10   2  11      947.42      983.44    294.65 o 
  -8   2  11       27.14       77.57     50.91 o 
  -6   2  11     4934.82     5117.38    255.89 o 
  -4   2  11       29.67       65.48     43.06 o 
  -2   2  11     6453.38     7212.83    735.45 o 
   0   2  11     7249.61     7035.56    299.61 o 
   2   2  11      976.80     1340.88    223.39 o 
   4   2  11       28.81       15.83     50.49 o 
   6   2  11      231.52      147.96     73.54 o 
   8   2  11      289.94      326.95     82.33 o 
  10   2  11        2.81       30.97     35.21 o 
  12   2  11      120.27       98.00     50.47 o 
  14   2  11     9971.13    10314.26    362.80 o 
  16   2  11      375.61      400.90    157.49 o 
  18   2  11        0.13       44.47     48.39 o 
  20   2  11      613.21      597.67    276.37 o 
  22   2  11      799.10      840.88    169.21 o 
  24   2  11       44.98       56.48     61.21 o 
  26   2  11     1290.81     1282.11    205.27 o 
  28   2  11      682.21      706.87    176.08 o 
  30   2  11      179.56      135.25    106.81 o 
  32   2  11      898.72      665.02    437.82 o 
 -31   3  11      849.06      687.19    459.05 o 
 -29   3  11      243.38      170.06    125.48 o 
 -27   3  11        1.34       45.71     60.04 o 
 -25   3  11     1002.06     1046.03    358.65 o 
 -23   3  11       13.01        7.56     45.57 o 
 -21   3  11       88.09      103.35     45.39 o 
 -19   3  11      460.75      411.25    180.45 o 
 -17   3  11     5145.36     5414.25    346.76 o 
 -15   3  11        1.84       15.50     71.75 o 
 -13   3  11     1463.06     1606.26    237.65 o 
 -11   3  11     4906.10     4647.38    250.24 o 
  -9   3  11       34.26       22.32     48.54 o 
  -7   3  11     5191.03     6699.77   1608.99 o 
  -5   3  11      234.11     2773.44   2787.00 o 
  -3   3  11      110.11      303.17    140.28 o 
  -1   3  11       86.59       49.39     64.25 o 
   1   3  11      509.28      528.86    200.76 o 
   3   3  11      231.18      222.36     84.23 o 
   5   3  11      310.73      352.72    132.96 o 
   7   3  11     1430.56     1318.63     93.52 o 
   9   3  11     2254.18     2084.68    112.93 o 
  11   3  11       95.59       94.07     44.38 o 
  13   3  11       19.16       40.99     34.39 o 
  15   3  11       59.53       81.90     45.08 o 
  17   3  11     2486.81     2513.26    198.85 o 
  19   3  11     1877.47     1834.96    177.62 o 
  21   3  11      240.37      241.17    150.89 o 
  23   3  11        1.75       46.67     64.42 o 
  25   3  11       54.58       38.94     55.18 o 
  27   3  11       14.33       26.56     44.49 o 
  29   3  11      136.13       67.61     90.68 o 
 -26   4  11        0.69      127.56     91.92 o 
 -24   4  11      117.74      130.84     98.95 o 
 -22   4  11     2400.72     2659.98    197.91 o 
 -20   4  11     1477.31     1488.41    181.73 o 
 -18   4  11     2339.39     2457.30    288.80 o 
 -16   4  11      434.58      346.20    167.49 o 
 -14   4  11     1266.18     1097.99    201.22 o 
 -12   4  11       25.34       48.74     56.22 o 
 -10   4  11      943.46     1075.00    147.03 o 
  -8   4  11     2879.47     4580.45    993.49 o 
  -6   4  11      891.98      925.79    342.28 o 
  -4   4  11     1839.85     1644.49    152.37 o 
  -2   4  11      656.76      648.28    298.84 o 
   0   4  11       44.11       50.01     64.62 o 
   2   4  11       14.72       53.10     47.71 o 
   4   4  11     1814.46     1920.16    181.61 o 
   6   4  11     6667.37     6869.12    388.28 o 
   8   4  11      666.48      796.24    229.07 o 
  10   4  11      630.03      817.73    164.26 o 
  12   4  11      248.59      181.14    111.62 o 
  14   4  11     1506.95     1376.51    198.97 o 
  16   4  11     1499.47     1512.71    183.78 o 
  18   4  11     1171.32     1007.73    197.99 o 
  20   4  11      266.80      277.86    175.95 o 
  22   4  11     2757.52     2820.39    177.83 o 
 -15   5  11     2968.23     2987.96    211.41 o 
 -13   5  11       19.25        4.03     76.87 o 
 -11   5  11       30.63      135.38    224.88 o 
  -9   5  11        3.84       21.58     65.26 o 
  -7   5  11     1715.58     1490.23    194.42 o 
  -5   5  11      689.23      631.71    368.60 o 
  -3   5  11      691.19     1130.02    470.70 o 
  -1   5  11      136.73      173.09    122.24 o 
   1   5  11     1222.79     1191.85    152.03 o 
   3   5  11      781.15      730.91    459.30 o 
   5   5  11     1195.37     1339.06    190.32 o 
   7   5  11     2762.74     2803.68    186.42 o 
   9   5  11      501.68      536.67    245.26 o 
  11   5  11     1544.26     1429.21    285.32 o 
 -36   0  12     1410.31      965.45    872.32 o 
 -34   0  12       20.44       37.04     33.42 o 
 -32   0  12     4333.44     4275.92    446.23 o 
 -30   0  12       22.23       84.84     75.15 o 
 -28   0  12      423.26      802.40    405.89 o 
 -26   0  12       85.68       75.45     65.03 o 
 -24   0  12       29.46       20.50     27.82 o 
 -22   0  12     3470.77     4825.54   1922.35 o 
 -20   0  12     1985.31     1850.45    207.46 o 
 -18   0  12     6349.02     6011.79    371.90 o 
 -16   0  12     3407.55     3572.15    238.17 o 
 -14   0  12    20700.34    22190.03    768.17 o 
 -12   0  12     5489.85     5569.19    376.26 o 
 -10   0  12     5547.15     6211.78    384.84 o 
  -8   0  12    11771.15    12867.95    661.62 o 
  -6   0  12      959.50     1201.95    445.65 o 
  -4   0  12      718.43      978.55    374.96 o 
  -2   0  12      566.38      612.00    227.26 o 
   0   0  12       32.70       54.74     74.89 o 
   2   0  12     3244.64     3008.08    246.49 o 
   4   0  12       35.92       61.87     61.20 o 
   6   0  12     2224.76     2146.28    276.69 o 
   8   0  12      276.11      321.57    142.13 o 
  10   0  12    26922.72    26944.28   2364.40 o 
  12   0  12     6719.79     6388.57    394.90 o 
  14   0  12     6273.08     5636.15    403.74 o 
  16   0  12    11215.04    10301.49    563.33 o 
  18   0  12     3059.99     2674.81    198.81 o 
  20   0  12     1454.91     1456.24    161.27 o 
  22   0  12     3487.14     3221.10    417.30 o 
  24   0  12       70.27       55.99     92.54 o 
  26   0  12     1253.58     1275.88    246.18 o 
  28   0  12     2639.49     2392.25    305.77 o 
  30   0  12      462.41      353.42    201.77 o 
  32   0  12      298.90      256.64    201.23 o 
 -35   1  12     2571.97     2824.11    228.36 o 
 -33   1  12     1462.73     1584.50    192.31 o 
 -31   1  12     1855.32     1708.26    204.22 o 
 -29   1  12     1174.28     1093.65    384.63 o 
 -27   1  12        8.70       49.29     63.52 o 
 -25   1  12      345.91      305.70    103.71 o 
 -23   1  12      387.66      870.58    205.72 o 
 -21   1  12     2061.62     1975.89    118.68 o 
 -19   1  12     1507.95     1514.10     83.86 o 
 -17   1  12     4527.22     4943.29    365.97 o 
 -15   1  12      224.63      231.14     42.21 o 
 -13   1  12       18.43       52.54     46.14 o 
 -11   1  12     1442.56     1385.30     78.10 o 
  -9   1  12       14.69      168.85    143.35 o 
  -7   1  12     5288.14     5687.29    541.58 o 
  -5   1  12     1068.44     1173.50    319.06 o 
  -3   1  12     2330.60     2196.74    143.46 o 
  -1   1  12      132.67      142.39     56.33 o 
   1   1  12       21.19       24.23     13.71 o 
   3   1  12       98.01       62.20     31.55 o 
   5   1  12      116.30      178.37     74.21 o 
   7   1  12     5113.92     5118.38    197.91 o 
   9   1  12      532.56      450.43    155.83 o 
  11   1  12      181.34      124.01     66.44 o 
  13   1  12      545.99      500.28    167.98 o 
  15   1  12      771.70      670.84    182.06 o 
  17   1  12     1369.62     1435.26    103.82 o 
  19   1  12     2889.16     2988.91    189.83 o 
  21   1  12      990.68      925.15    135.51 o 
  23   1  12     1277.95     1138.75    135.23 o 
  25   1  12     2434.35     2421.05    272.00 o 
  27   1  12     2490.44     2469.33    270.25 o 
  29   1  12      210.59      194.16    108.77 o 
  31   1  12      664.28      586.82    345.67 o 
 -32   2  12      981.36     1136.74    533.70 o 
 -30   2  12     1835.58     1958.95    270.99 o 
 -28   2  12     1518.00     1709.18    266.92 o 
 -26   2  12      134.31       84.91     54.37 o 
 -24   2  12     1640.65     1666.75    149.52 o 
 -22   2  12     1856.65     1792.45    206.81 o 
 -20   2  12       78.02      103.37     51.71 o 
 -18   2  12        5.67       37.55     36.48 o 
 -16   2  12     1395.30     1445.64    155.23 o 
 -14   2  12     4531.72     4233.45    233.32 o 
 -12   2  12      669.89      613.89    216.02 o 
 -10   2  12     2264.14     2501.45    346.84 o 
  -8   2  12       97.21       76.62     65.96 o 
  -6   2  12      912.84     2717.32    684.67 o 
  -4   2  12     7688.47     7503.72    265.40 o 
  -2   2  12     5048.50     5020.44    263.34 o 
   0   2  12     1639.49     2633.32    660.98 o 
   2   2  12     3921.82     5050.27    786.84 o 
   4   2  12     3266.96     4680.84    693.18 o 
   6   2  12      687.99     2382.31   1016.01 o 
   8   2  12       14.12       47.72     51.31 o 
  10   2  12      393.29      385.01    124.51 o 
  12   2  12        3.94       49.42     34.67 o 
  14   2  12     2526.57     2717.85    147.84 o 
  16   2  12     1039.00     1085.50    175.22 o 
  18   2  12      864.75      914.82    152.29 o 
  20   2  12      957.61     1019.96    175.19 o 
  22   2  12       61.98       64.91     69.38 o 
  24   2  12     1726.27     1851.53    166.23 o 
  26   2  12      405.89      387.94    237.02 o 
  28   2  12      367.42      248.17    221.68 o 
  30   2  12       65.02       69.86     52.76 o 
 -29   3  12     1713.36     1795.72    366.79 o 
 -27   3  12       47.32      124.89     95.05 o 
 -25   3  12     1945.84     1854.65    235.98 o 
 -23   3  12     1578.79     1432.82    161.97 o 
 -21   3  12       61.05      284.58    227.63 o 
 -19   3  12      535.52      517.52    367.01 o 
 -17   3  12      932.08      941.07    128.35 o 
 -15   3  12     1341.20     3229.34   1142.19 o 
 -13   3  12       30.63      254.74    225.22 o 
 -11   3  12      869.57     1315.23    281.76 o 
  -9   3  12     4843.14     4498.00    233.42 o 
  -7   3  12      174.68      133.12     89.60 o 
  -5   3  12      597.27      415.64    166.13 o 
  -3   3  12      561.50      607.40    233.30 o 
  -1   3  12     2010.22     1819.73    142.31 o 
   1   3  12     2000.94     2035.51    138.83 o 
   3   3  12      379.45      387.79    140.66 o 
   5   3  12       86.07       88.10     52.74 o 
   7   3  12       22.64       38.80     31.67 o 
   9   3  12      260.81      168.44     77.05 o 
  11   3  12        0.04       35.92     34.43 o 
  13   3  12     3574.39     3751.05    222.15 o 
  15   3  12     7589.45     8526.09    900.69 o 
  17   3  12     5269.59     5027.30    306.11 o 
  19   3  12      913.68      921.84    198.48 o 
  21   3  12      587.18      445.75    296.91 o 
  23   3  12        0.89       50.40     57.88 o 
  25   3  12      620.09      553.39    159.38 o 
 -22   4  12     1400.28     1340.75    269.25 o 
 -20   4  12      322.70      299.53    181.85 o 
 -18   4  12      284.65      207.86    127.78 o 
 -16   4  12        1.20      365.92    176.32 o 
 -14   4  12     1059.82     1051.33    190.56 o 
 -12   4  12     2253.91     2035.76    258.22 o 
 -10   4  12      998.24     1044.18    242.91 o 
  -8   4  12     1736.88     1592.69    189.74 o 
  -6   4  12       53.04       91.80     55.78 o 
  -4   4  12      254.42      222.85    132.89 o 
  -2   4  12       67.53      944.64    524.56 o 
   0   4  12      539.03     1902.92    291.41 o 
   2   4  12      433.38      878.85    249.61 o 
   4   4  12       17.66       28.58     62.72 o 
   6   4  12      165.34      107.44     72.33 o 
   8   4  12      592.06      503.28    254.26 o 
  10   4  12       56.96       59.84     41.81 o 
  12   4  12      106.81      200.98    147.47 o 
  14   4  12      639.44      627.49    361.79 o 
  16   4  12        6.83       52.66     89.60 o 
  18   4  12      556.59      357.37    267.73 o 
  -5   5  12      847.50      662.31    369.72 o 
  -3   5  12      496.15      830.78    401.70 o 
  -1   5  12       29.87       51.23     67.22 o 
   1   5  12       69.72       54.87     65.26 o 
   3   5  12      108.48      112.56    125.84 o 
 -33   1  13      595.42      677.06    156.40 o 
 -31   1  13     1205.53     1138.76    165.51 o 
 -29   1  13      176.20       83.41    123.71 o 
 -27   1  13       65.67      169.49    136.84 o 
 -25   1  13     1513.75     1370.25    186.20 o 
 -23   1  13      273.51      288.80    128.34 o 
 -21   1  13     1171.53     1129.99    122.46 o 
 -19   1  13     2339.53     2392.66    168.86 o 
 -17   1  13     6523.33     6939.42    297.12 o 
 -15   1  13        9.43       17.93     42.16 o 
 -13   1  13      686.68      711.55    207.30 o 
 -11   1  13     4341.83     4162.82    216.19 o 
  -9   1  13      425.61      390.13    127.49 o 
  -7   1  13      255.04      281.05     91.79 o 
  -5   1  13      953.97      983.80    143.48 o 
  -3   1  13     1428.17     1319.54    175.42 o 
  -1   1  13      775.15      847.08    231.02 o 
   1   1  13        5.95       87.00     55.01 o 
   3   1  13      669.89     1775.96    596.90 o 
   5   1  13     2766.47     2558.99    154.09 o 
   7   1  13       97.09       96.82     62.38 o 
   9   1  13       91.60       60.18     44.59 o 
  11   1  13     2860.25     2861.12    166.64 o 
  13   1  13     1091.58     1035.46    105.37 o 
  15   1  13     1854.14     1799.76    141.87 o 
  17   1  13       37.98       59.72     38.88 o 
  19   1  13     1202.22     1224.49    218.60 o 
  21   1  13      364.07      307.39    114.69 o 
  23   1  13     3318.80     3216.34    269.71 o 
  25   1  13      609.78      420.72    251.20 o 
  27   1  13      636.71      563.69    315.71 o 
  29   1  13        6.54       44.21     83.57 o 
 -30   2  13     1050.10     1200.58    562.01 o 
 -28   2  13      173.62      157.76    155.52 o 
 -26   2  13      346.98      418.67    260.21 o 
 -24   2  13     1367.69     1062.16    297.35 o 
 -22   2  13     1563.76     1563.71    162.30 o 
 -20   2  13        6.86       32.45     63.35 o 
 -18   2  13       29.51      511.32    280.15 o 
 -16   2  13      661.42      583.98    134.14 o 
 -14   2  13       30.56      141.04    223.43 o 
 -12   2  13     1759.48     2920.57    673.36 o 
 -10   2  13     2231.51     2313.73    163.23 o 
  -8   2  13      114.14      112.63     68.05 o 
  -6   2  13     3500.71     5823.37   1256.36 o 
  -4   2  13       27.61       39.07     63.12 o 
  -2   2  13       19.24       36.12     45.13 o 
   0   2  13      234.11      288.65    104.36 o 
   2   2  13       33.09       49.54     52.55 o 
   4   2  13      439.45      466.23    159.02 o 
   6   2  13      165.19      124.83     77.29 o 
   8   2  13       44.81       90.14     54.75 o 
  10   2  13       87.55       70.45     45.58 o 
  12   2  13      930.52      960.34    261.24 o 
  14   2  13       13.97       36.70     28.30 o 
  16   2  13      236.80      160.19     83.00 o 
  18   2  13     2508.53     2632.68    209.73 o 
  20   2  13       68.18       42.22     58.32 o 
  22   2  13      173.50      167.23     95.32 o 
  24   2  13       22.93       51.46     60.32 o 
  26   2  13      842.96      573.01    354.72 o 
 -25   3  13      107.71      110.36    101.08 o 
 -23   3  13        6.48       21.94     70.66 o 
 -21   3  13     1516.36     1461.45    299.76 o 
 -19   3  13      168.05      135.60     71.64 o 
 -17   3  13      149.35     1128.96   1094.78 o 
 -15   3  13     1129.57     1198.82    245.73 o 
 -13   3  13      675.80      599.48    220.18 o 
 -11   3  13     1950.23     1986.44    192.40 o 
  -9   3  13        6.05       15.25     52.05 o 
  -7   3  13       73.77      100.15     65.97 o 
  -5   3  13      312.43      292.74    153.10 o 
  -3   3  13       41.03       44.72     59.11 o 
  -1   3  13     2384.27     3002.11    696.40 o 
   1   3  13       43.11       48.56     60.69 o 
   3   3  13      700.65      783.67    267.13 o 
   5   3  13      200.61      192.16     88.76 o 
   7   3  13       20.50       31.99     42.92 o 
   9   3  13      598.97      698.98    262.05 o 
  11   3  13      965.09     1055.52    133.21 o 
  13   3  13       43.17       80.81     69.38 o 
  15   3  13     1322.07     1201.33    149.23 o 
  17   3  13     1356.07     1102.26    159.68 o 
  19   3  13     1141.08      995.54    134.40 o 
  21   3  13        0.48       13.91     36.94 o 
 -18   4  13     1287.59     1425.03    198.06 o 
 -16   4  13      960.61      848.96    336.63 o 
 -14   4  13     2905.25     2977.68    201.52 o 
 -12   4  13      167.94      147.00     87.64 o 
 -10   4  13      125.20      136.19     66.77 o 
  -8   4  13     2566.24     3884.48    644.43 o 
  -6   4  13      905.61     1970.53    639.24 o 
  -4   4  13     3434.67     3507.13    312.26 o 
  -2   4  13        2.28       78.45     72.14 o 
   0   4  13      149.24      157.61    110.72 o 
   2   4  13       83.90       87.87     86.72 o 
   4   4  13      119.75      142.12     96.35 o 
   6   4  13     1021.92      862.85    377.14 o 
   8   4  13     2082.97     2013.30    172.72 o 
  10   4  13      280.31      319.01    236.23 o 
  12   4  13     1189.51     1131.25    168.68 o 
  14   4  13      136.98      117.78    104.15 o 
 -30   0  14      111.48      147.35    166.80 o 
 -28   0  14     2127.12     2133.06    674.28 o 
 -26   0  14        0.91       20.04    110.22 o 
 -24   0  14      448.10      490.39    551.68 o 
 -22   0  14     2705.65     2731.41    290.65 o 
 -20   0  14      554.04      542.61    294.93 o 
 -18   0  14     1652.76     2870.21    307.64 o 
 -16   0  14     7600.49     7316.75    492.88 o 
 -14   0  14      445.67      516.45    275.00 o 
 -12   0  14     1733.21     1843.48    200.86 o 
 -10   0  14      111.30      179.08    139.23 o 
  -8   0  14     4594.78     4530.45    388.13 o 
  -6   0  14      333.15      352.01    184.20 o 
  -4   0  14    11307.94    11309.25    487.33 o 
  -2   0  14      102.10      117.29     78.48 o 
   0   0  14     1286.98     1399.58    489.17 o 
   2   0  14      474.19      514.67    222.10 o 
   6   0  14       67.69      102.74     76.81 o 
   8   0  14     1398.62     1578.44    219.83 o 
  10   0  14     1785.30     1993.08    267.50 o 
  12   0  14       19.58       67.26     54.70 o 
  14   0  14      362.26      403.41    259.03 o 
  16   0  14      366.57      368.21    172.58 o 
  18   0  14        8.24        4.51     50.99 o 
  20   0  14     3962.31     3944.30    532.82 o 
  22   0  14      197.35      171.52    252.27 o 
  24   0  14     1734.56     1837.77    330.66 o 
  26   0  14        9.35       88.41    321.82 o 
 -29   1  14      535.44      466.85    253.66 o 
 -27   1  14       66.00       86.16    147.74 o 
 -25   1  14     1779.69     1950.07    381.58 o 
 -23   1  14      452.39      366.17    189.66 o 
 -21   1  14      147.84      140.70     81.81 o 
 -19   1  14     8221.95     8583.24    443.84 o 
 -17   1  14     2219.99     2064.15    217.74 o 
 -15   1  14       15.90       52.91     59.82 o 
 -13   1  14     2318.49     2256.63    158.87 o 
 -11   1  14    10837.81    10860.71    413.24 o 
  -9   1  14     1739.67     1883.36    164.52 o 
  -7   1  14      117.44     5010.28    235.14 o 
  -5   1  14     3394.80     3163.61    210.07 o 
  -3   1  14     1375.53     1245.51    150.53 o 
  -1   1  14     1710.57     1695.44    210.35 o 
   1   1  14        6.65       23.55     44.91 o 
   3   1  14      388.32      361.96    135.57 o 
   5   1  14     2710.69     2347.48    158.79 o 
   7   1  14     2159.79     1902.77    192.19 o 
   9   1  14      330.19      302.67    139.05 o 
  11   1  14     3273.04     2957.43    180.73 o 
  13   1  14     1429.49     1154.61    126.53 o 
  15   1  14      117.62      122.35     55.64 o 
  17   1  14      281.74      341.37    135.15 o 
  19   1  14     1564.54     1197.68    223.06 o 
  21   1  14     1445.95     1375.56    309.66 o 
  23   1  14       10.87       70.26     92.46 o 
  25   1  14      308.86      210.84    261.05 o 
 -26   2  14     2045.54     2276.65    337.01 o 
 -24   2  14        0.84       27.73     47.98 o 
 -22   2  14      523.49      690.04    349.25 o 
 -20   2  14     2162.53     2456.21    215.68 o 
 -18   2  14       26.23       30.39     59.31 o 
 -16   2  14      287.85      309.54    112.77 o 
 -14   2  14     1697.36     1824.35    237.25 o 
 -12   2  14     2480.71     2688.90    199.84 o 
 -10   2  14     1489.97     1356.07    167.27 o 
  -8   2  14       36.81       46.15     49.38 o 
  -6   2  14     1887.34     1935.69    164.10 o 
  -4   2  14       19.95       49.16     42.19 o 
  -2   2  14      248.96      259.25    108.85 o 
   0   2  14        4.37       38.66     48.99 o 
   2   2  14       68.58       87.15     50.01 o 
   4   2  14     1563.59     1717.29    209.37 o 
   6   2  14       77.27      158.50     91.14 o 
   8   2  14        2.17       51.85     41.29 o 
  10   2  14       33.83       62.25     37.82 o 
  12   2  14      315.28      303.31    122.40 o 
  14   2  14     1911.12     2083.95    236.17 o 
  16   2  14      299.83      323.12    176.58 o 
  18   2  14     5034.52     5095.10    398.20 o 
  20   2  14     1504.82     1566.35    163.22 o 
  22   2  14      533.23      396.99    284.20 o 
 -21   3  14     2249.20     2319.81    206.02 o 
 -19   3  14       26.55       39.10     51.74 o 
 -17   3  14      705.35      644.23    259.51 o 
 -15   3  14      192.97      185.40     99.55 o 
 -13   3  14     1789.65     2067.82    293.31 o 
 -11   3  14     5645.57     6058.25    510.85 o 
  -9   3  14      863.66      771.35    302.11 o 
  -7   3  14     1840.69     1734.20    223.97 o 
  -5   3  14        0.03       68.08     55.41 o 
  -3   3  14       69.29      114.75     88.24 o 
  -1   3  14     5928.51     6295.52    370.51 o 
   1   3  14     1216.58     1106.11    230.49 o 
   3   3  14     3924.41     3809.01    288.39 o 
   5   3  14       14.81       57.48     55.37 o 
   7   3  14      165.01      142.53     97.89 o 
   9   3  14      515.95      419.60    237.66 o 
  11   3  14      799.52      749.00    334.25 o 
  13   3  14      325.29      378.01    226.30 o 
  15   3  14        9.34       13.29     63.52 o 
  17   3  14     1555.23     1735.39    201.52 o 
 -10   4  14      298.31      281.34    190.82 o 
  -8   4  14       30.92       68.43     53.40 o 
  -6   4  14      607.22      442.07    249.85 o 
  -4   4  14      681.20      459.04    286.57 o 
  -2   4  14      202.01      206.96     93.70 o 
   0   4  14       25.55       77.67    148.21 o 
   2   4  14      759.35     1388.87    297.84 o 
   4   4  14      840.16      700.40    378.31 o 
   6   4  14      496.23      368.20    185.08 o 
 -25   1  15      936.13     1048.21    362.96 o 
 -23   1  15       48.81       50.95     69.85 o 
 -21   1  15      669.92      536.05    308.17 o 
 -19   1  15        9.32       31.30     45.64 o 
 -17   1  15      300.33      346.87    137.55 o 
 -15   1  15      154.24     1453.49    141.95 o 
 -13   1  15      225.70      198.78    118.33 o 
 -11   1  15     1406.29     1515.84    183.73 o 
  -9   1  15       84.48      134.96     77.49 o 
  -7   1  15      131.44      103.72     71.82 o 
  -5   1  15     4699.72     4760.81    306.37 o 
  -3   1  15      493.16      500.25    163.62 o 
  -1   1  15      745.64      660.61    181.01 o 
   1   1  15       69.18       57.21     46.53 o 
   3   1  15     2178.23     2185.48    224.56 o 
   5   1  15      133.95      134.82     60.65 o 
   7   1  15      263.83      236.69    110.80 o 
   9   1  15       61.74      106.52     56.86 o 
  11   1  15       92.29      107.75     83.69 o 
  13   1  15        4.26       37.72     34.63 o 
  15   1  15     2782.39     2551.51    284.09 o 
  17   1  15      694.08     1322.64    437.75 o 
  19   1  15     4030.75     4075.63    377.79 o 
  21   1  15       36.31       73.95    102.05 o 
 -22   2  15      181.19      494.43    374.80 o 
 -20   2  15     3678.47     3767.64    195.90 o 
 -18   2  15     1280.32     1147.25    134.62 o 
 -16   2  15     1395.29     1368.29    192.33 o 
 -14   2  15      197.52      156.75     74.21 o 
 -12   2  15      274.27      214.98     92.67 o 
 -10   2  15     1707.43     1752.86    223.03 o 
  -8   2  15      104.70       75.48     66.98 o 
  -6   2  15        1.10       32.67     47.46 o 
  -4   2  15      639.29      586.11    216.64 o 
  -2   2  15     1906.01     1995.30    194.14 o 
   0   2  15        6.96       38.10     61.11 o 
   2   2  15     4566.91     4295.03    278.74 o 
   4   2  15     2735.09     2640.74    220.67 o 
   6   2  15      411.13      328.49    157.93 o 
   8   2  15      192.26      164.27     82.13 o 
  10   2  15       18.04       78.11     54.29 o 
  12   2  15      901.34      706.42    433.73 o 
  14   2  15       44.90       69.38     47.64 o 
  16   2  15      306.56      256.40    155.97 o 
  18   2  15     2432.35     2401.09    221.05 o 
 -15   3  15     1586.74     1648.00    192.04 o 
 -13   3  15      582.61     1765.99    764.89 o 
 -11   3  15       48.73      916.92    851.70 o 
  -9   3  15     1798.71     2078.90    209.79 o 
  -7   3  15     3374.95     3413.25    204.85 o 
  -5   3  15       74.60      117.33     85.78 o 
  -3   3  15     3994.28     3902.66    222.19 o 
  -1   3  15      233.55      183.82    103.24 o 
   1   3  15        1.60       49.40     74.76 o 
   3   3  15      525.77      406.29    229.34 o 
   5   3  15      100.68       86.73     66.37 o 
   7   3  15        1.83       14.65     48.48 o 
   9   3  15      555.55      452.36    197.87 o 
  11   3  15      875.65      718.79    317.59 o 
 -22   0  16     1054.43      927.72   1006.70 o 
 -20   0  16      650.51      379.26    271.99 o 
 -18   0  16     1515.39     1470.62    171.72 o 
 -16   0  16     2254.96     1921.61    198.49 o 
 -14   0  16     1767.63     1671.99    240.29 o 
 -12   0  16     2134.64     2422.44    301.62 o 
 -10   0  16     8855.75     8850.58    466.06 o 
  -8   0  16     6714.95     6483.33    525.63 o 
  -6   0  16     4633.89     4154.91    364.99 o 
  -4   0  16     4534.66     4423.40    406.93 o 
  -2   0  16      790.33      759.80    461.57 o 
   0   0  16       84.66      106.57     77.55 o 
   2   0  16       42.82       45.97     57.63 o 
   4   0  16      661.19      463.42    273.67 o 
   6   0  16     4657.91     4555.80    482.74 o 
   8   0  16      138.98       87.78    131.48 o 
  10   0  16     5376.53     5276.67    546.15 o 
  12   0  16      113.56       98.05    127.74 o 
  14   0  16     9118.25     8673.10    698.45 o 
  16   0  16     3677.82     2802.62    360.72 o 
  18   0  16     2376.60     1989.83    343.62 o 
 -21   1  16       39.35       41.97     76.15 o 
 -19   1  16     1508.40     1438.94    130.04 o 
 -17   1  16      457.43     1029.37    395.02 o 
 -15   1  16        1.51       16.29     50.21 o 
 -13   1  16      791.21      714.24    238.34 o 
 -11   1  16       10.61        1.79     49.57 o 
  -9   1  16        2.65       38.54     54.37 o 
  -7   1  16     1124.59     1216.53    213.66 o 
  -5   1  16      855.59     1226.15    235.11 o 
  -3   1  16      282.73      205.66     87.28 o 
  -1   1  16     1779.95     1609.10    168.45 o 
   1   1  16       72.89      111.44     75.75 o 
   3   1  16        0.42       -2.31     56.04 o 
   5   1  16       15.58       58.05     44.38 o 
   7   1  16        4.08       23.79     49.29 o 
   9   1  16        2.34       23.46     48.00 o 
  11   1  16      333.12      349.90    125.76 o 
  13   1  16       20.21       47.52     69.62 o 
  15   1  16        8.12       49.62     70.61 o 
  17   1  16      499.13      425.74    267.37 o 
 -16   2  16       23.73       76.09     74.74 o 
 -14   2  16      258.10      205.80    123.07 o 
 -12   2  16     1970.54     2325.96    305.50 o 
 -10   2  16     1143.85     1115.95    204.78 o 
  -8   2  16     1470.54     1464.13    216.11 o 
  -6   2  16      904.14      889.80    259.76 o 
  -4   2  16      971.90      807.90    349.30 o 
  -2   2  16      869.32      809.70    318.22 o 
   0   2  16     4247.55     4043.18    226.54 o 
   2   2  16     3141.82     3290.79    205.36 o 
   4   2  16       11.37       33.33     62.28 o 
   6   2  16     1424.25     1395.80    170.73 o 
   8   2  16      379.44      311.54    164.03 o 
  10   2  16      293.96      245.50    120.92 o 
  12   2  16       40.50        8.47     52.98 o 
 -13   1  17     1143.98     1658.61    327.36 o 
 -11   1  17     1956.79     1914.64    146.19 o 
  -9   1  17       13.30       14.18     59.52 o 
  -7   1  17     1970.88     2000.57    169.00 o 
  -5   1  17      197.29      253.33    114.90 o 
  -3   1  17     1088.92     1006.69    256.27 o 
  -1   1  17       67.77       96.90     67.94 o 
   1   1  17      528.91     2454.09    558.25 o 
   3   1  17      126.65      144.69    102.53 o 
   5   1  17      123.10      112.07     59.88 o 
   7   1  17      153.50       94.71     70.44 o 
   9   1  17      795.85      697.05    203.31 o 
                                                 
